# Supplementary material for: Government influence on e-government adoption by citizens in Colombia: Empirical evidence in a Latin American context
Source: PLoS One. 2022 Feb 25;17(2):e0264495. doi: 10.1371/journal.pone.0264495 (PMC8880567; doi:10.1371/journal.pone.0264495)
Supplement: S1 Data — (XLSX) [file pone.0264495.s002.xlsx]

## Sheet: Data Structure
Variable / Column	Description
SEMANA	This variable represents the week. We used Sunday's date to consolidate the information of the corresponding week.
ANNO	This column contains the year. We have values from 2015 to 2020.
Semana No	This column indicates the week number in the year (a value from 1 to 52 or 1 to 53 for 2017).
Semana acum	This column indicates the week number in the year, adding a digit at the beginning as follows: 1 for 2015, 2 for 2016…, and 6 for 2020.
Semana cons	This column indicates the week number in the analyzed period (a value from 1 to 313).
Periodo	This column identifies the period in which the service was delivered: 1) Discount period, 2) No-discount period, and 3) Overdue payments, adding penalties and interest.
DistCorte	This column represents the number of weeks for the next deadline. Every year has three deadlines: Payment with discount, No-discount payments, and end of the year.
PAGO-VANT-TAQUILLA	The number of overdue payments in physical offices.
PAGO-VANT-PORTAL	The number of overdue payments in online channels.
PAGO-VACTUAL-TAQUILLA	The number of payments in physical offices.
PAGO-VACTUAL-PORTAL	The number of payments in online channels.
PAGO TOTAL	Total number of payments, adding all channels.
PAGO TOTAL EGOV	Total number of payments in online channels.
PAGO EGOV ADOPTION	This column represents the percentage of adoption of e-government by citizens for payments. Formula: 100*PAGO TOTAL EGOV/PAGO TOTAL.
NIVEL ADOPT PAGOS	This column represents the level of adoption of e-government by citizens for payments (a value from 1 to 10 according to the adoption rate).
LIQ-VACTUAL-TAQUILLA	The number of filings in physical offices.
LIQ-VACTUAL-PORTAL	The number of filings in online channels.
LIQ-VANT-TAQUILLA	The number of filings of overdue payments in physical offices.
LIQ-VANT-PORTAL	The number of filings of overdue payments in online channels.
LIQ TOTAL	Total number of filings, adding all channels.
LIQ TOTAL EGOV	Total number of filings in the online channels.
LIQ EGOV ADOPTION	This column represents the percentage of adoption of e-government by citizens for filings. Formula: 100*LIQ TOTAL EGOV/LIQ TOTAL.
NIVEL ADOPT LIQ	This column represents the level of adoption of e-government by citizens for filings (a value from 1 to 10 according to the adoption rate).
CAMPANNAS TOTAL	We consolidated the campaigns for every week, adding those records promoting e-government and subtracting records promoting physical offices. We then normalized the values for this variable (see "Actions influencing the service").
SMS ACT	A normalized value with the number of SMS sent promoting the filing and payment for the current term tax (see "Actions influencing the service").
SMS ANT	A normalized value with the number of SMS sent promoting the filing and payment for overdue taxes (see "Actions influencing the service").
SM ADV	A normalized value with the number of clicks on the Social media (Google, Facebook, and Instagram) advertising promoting the online services (see "Actions influencing the service").
SW UPDATE	The number of updates of the software during that week (see "Actions influencing the service").
SW UPD ACUM	We used a cumulative variable for every software update.
PAGO PERIODO	We used this variable to establish the value to pay (PAGOPERIODO); 0.8 for the 20% discount period, 0.9 for the 10% discount period, 1.0 for the no-discount period, and 1.0 plus monthly interest rate for the weeks after the due date.
L&R	This binary column contains 1 if any law or regulation influences the service. It contains 0 if no law or regulation influences the service (see "Actions influencing the service").
COVID19	This binary column contains 1 for the weeks with restrictions because of the COVID-19 measures. It contains 0 for the other weeks (see "Actions influencing the service").

## Sheet: Payment and Filing 2015-2020
WEEK	YEAR	WEEK_NRO	WEEK_ACUM	WEEK_CONS	PERIOD	DIST_DUE_DATE	PAGO_VANT_TAQUILLA	PAGO_VANT_PORTAL	PAGO_VACTUAL_TAQUILLA	PAGO_VACTUAL_PORTAL	PAGO_TOTAL	PAGO_TOTAL_EGOV	PAY_EGOV_ADOPTION	LEVEL_ADOPT_PAGOS	LIQ_VACTUAL_TAQUILLA	LIQ_VACTUAL_PORTAL	LIQ_VANT_TAQUILLA	LIQ_VANT_PORTAL	LIQ_TOTAL	LIQ_TOTAL_EGOV	EFILING_EGOV_ADOPTION	LEVEL_ADOPT_EFILING	MOBILIZATION	SMS_ACT	SMS_ANT	SM_ADV	SW_UPDATE	SW_UPD_ACUM	PAYMENT	LAWS_REGUL	COVID19
2015-01-04	2015	1	101	1	1	11	0	0	309	0	309	0	0	0	748	0	0	0	748	0	0	0	0	0	0	0	0	0	0.9	0	0
2015-01-11	2015	2	102	2	1	10	24	0	6915	661	7600	661	8.69737	0.869737	11028	0	46	0	11074	0	0	0	0	0	0	0	0	0	0.9	0	0
2015-01-18	2015	3	103	3	1	9	418	21	7749	775	8963	796	8.88096	0.888096	11572	0	834	0	12406	0	0	0	0	0	0	0	0	0	0.9	0	0
2015-01-25	2015	4	104	4	1	8	2321	14	11535	758	14628	772	5.27755	0.527755	16484	0	6124	0	22608	0	0	0	0	0	0	0	0	0	0.9	0	0
2015-02-01	2015	5	105	5	1	7	2292	0	13467	0	15759	0	0	0	16855	0	5323	0	22178	0	0	0	0	0	0	0	0	0	0.9	0	0
2015-02-08	2015	6	106	6	1	6	1996	49	13892	1022	16959	1071	6.31523	0.631523	20107	9033	4147	1938	35225	10971	31.1455	3.11455	0	0	0	0	0	0	0.9	0	0
2015-02-15	2015	7	107	7	1	5	1735	101	13762	2004	17602	2105	11.9589	1.19589	18280	18133	3413	3362	43188	21495	49.7708	4.97708	0	0	0	0	0	0	0.9	0	0
2015-02-22	2015	8	108	8	1	4	1714	84	16325	2390	20513	2474	12.0606	1.20606	19859	19416	3678	3215	46168	22631	49.0188	4.90188	0	0	0	0	0	0	0.9	0	0
2015-03-01	2015	9	109	9	1	3	1762	92	17610	2925	22389	3017	13.4754	1.34754	20919	21715	3614	3455	49703	25170	50.6408	5.06408	0	0	0	0	0	0	0.9	0	0
2015-03-08	2015	10	110	10	1	2	1859	126	26443	5680	34108	5806	17.0224	1.70224	27066	33763	3637	3571	68037	37334	54.8731	5.48731	0	0	0	0	0	0	0.9	0	0
2015-03-15	2015	11	111	11	1	1	2856	291	34601	9503	47251	9794	20.7276	2.07276	32432	56178	4458	4593	97661	60771	62.2265	6.22265	0	0	0	0	0	0	0.9	0	0
2015-03-22	2015	12	112	12	1	0	3192	356	71525	21457	96530	21813	22.5971	2.25971	45222	122605	5766	6896	180489	129501	71.7501	7.17501	0	0	0	0	0	0	0.9	1	0
2015-03-29	2015	13	113	13	2	16	1355	102	7116	1163	9736	1265	12.993	1.2993	9845	15198	2725	3279	31047	18477	59.513	5.9513	0	0	0	0	0	0	1	0	0
2015-04-05	2015	14	114	14	2	15	567	56	4117	761	5501	817	14.8518	1.48518	4198	9605	813	2112	16728	11717	70.0442	7.00442	0	0	0	0	0	0	1	0	0
2015-04-12	2015	15	115	15	2	14	1672	60	6676	713	9121	773	8.47495	0.847495	8935	9838	3339	2942	25054	12780	51.0098	5.10098	0	0	0	0	0	0	1	0	0
2015-04-19	2015	16	116	16	2	13	1540	87	6040	634	8301	721	8.6857	0.86857	7564	6850	2938	2956	20308	9806	48.2864	4.82864	0	0	0	0	0	0	1	0	0
2015-04-26	2015	17	117	17	2	12	1519	69	5800	522	7910	591	7.47155	0.747155	7057	6046	2768	2596	18467	8642	46.797	4.6797	0	0	0	0	0	0	1	0	0
2015-05-03	2015	18	118	18	2	11	1206	60	4968	512	6746	572	8.4791	0.84791	5968	5470	2455	2338	16231	7808	48.1055	4.81055	0	0	0	0	0	0	1	0	0
2015-05-10	2015	19	119	19	2	10	1361	51	6871	759	9042	810	8.9582	0.89582	8165	8606	2617	2556	21944	11162	50.8658	5.08658	0	0	0	0	0	0	1	0	0
2015-05-17	2015	20	120	20	2	9	1403	81	6145	531	8160	612	7.5	0.75	7519	6472	2587	2610	19188	9082	47.3317	4.73317	0	0	0	0	0	0	1	0	0
2015-05-24	2015	21	121	21	2	8	983	60	5368	514	6925	574	8.28881	0.828881	6643	5724	1994	2209	16570	7933	47.8757	4.78757	0	0	0	0	0	0	1	0	0
2015-05-31	2015	22	122	22	2	7	1445	93	7421	821	9780	914	9.3456	0.93456	8741	8257	2813	2937	22748	11194	49.2087	4.92087	0	0	0	0	0	0	1	0	0
2015-06-07	2015	23	123	23	2	6	1332	56	8368	870	10626	926	8.71447	0.871447	9684	10113	2408	2683	24888	12796	51.4143	5.14143	0	0	0	0	0	0	1	0	0
2015-06-14	2015	24	124	24	2	5	1353	87	8385	1304	11129	1391	12.4989	1.24989	9552	8978	2206	2255	22991	11233	48.8582	4.88582	0	0	0	0	0	0	1	0	0
2015-06-21	2015	25	125	25	2	4	1642	145	10019	1811	13617	1956	14.3644	1.43644	11026	11355	3559	3969	29909	15324	51.2354	5.12354	0	0	0	0	0	0	1	0	0
2015-06-28	2015	26	126	26	2	3	1980	97	10808	1483	14368	1580	10.9967	1.09967	11880	10354	4410	3338	29982	13692	45.6674	4.56674	0	0	0	0	0	0	1	0	0
2015-07-05	2015	27	127	27	2	2	1789	111	14896	2605	19401	2716	13.9993	1.39993	15314	14479	3413	2755	35961	17234	47.9241	4.79241	0	0	0	0	0	0	1	0	0
2015-07-12	2015	28	128	28	2	1	2468	158	24716	3876	31218	4034	12.922	1.2922	24001	22031	4575	3691	54298	25722	47.3719	4.73719	0	0	0	0	0	0	1	0	0
2015-07-19	2015	29	129	29	2	0	4714	453	81077	15134	101378	15587	15.3751	1.53751	48326	81248	6940	7733	144247	88981	61.6866	6.16866	0	0	0	0	0	0	1	1	0
2015-07-26	2015	30	130	30	3	22	930	64	2194	361	3549	425	11.9752	1.19752	2518	3803	1702	2465	10488	6268	59.7635	5.97635	0	0	0	0	0	0	1.03	0	0
2015-08-02	2015	31	131	31	3	21	1196	82	2899	284	4461	366	8.20444	0.820444	3315	2911	2223	2463	10912	5374	49.2485	4.92485	0	0	0	0	0	0	1.06	0	0
2015-08-09	2015	32	132	32	3	20	928	64	2040	138	3170	202	6.37224	0.637224	2439	1664	1564	1767	7434	3431	46.1528	4.61528	0	0	0	0	0	0	1.09	0	0
2015-08-16	2015	33	133	33	3	19	1883	164	2539	185	4771	349	7.31503	0.731503	3075	2398	3090	3529	12092	5927	49.0159	4.90159	0	0	0	0	0	0	1.12	0	0
2015-08-23	2015	34	134	34	3	18	1210	116	1891	138	3355	254	7.57079	0.757079	2256	1848	1848	2537	8489	4385	51.6551	5.16551	0	0	0	0	0	0	1.15	0	0
2015-08-30	2015	35	135	35	3	17	1403	114	2502	142	4161	256	6.15237	0.615237	2915	2050	2401	2720	10086	4770	47.2933	4.72933	0	0	0	0	0	0	1.18	0	0
2015-09-06	2015	36	136	36	3	16	1400	128	2382	158	4068	286	7.03048	0.703048	2743	2044	2278	2574	9639	4618	47.9095	4.79095	0	0	0	0	0	0	1.21	0	0
2015-09-13	2015	37	137	37	3	15	1572	148	2337	130	4187	278	6.6396	0.66396	2710	2085	2435	3333	10563	5418	51.2922	5.12922	0	0	0	0	0	0	1.24	0	0
2015-09-20	2015	38	138	38	3	14	1565	126	2124	113	3928	239	6.08452	0.608452	2473	1749	2505	2628	9355	4377	46.7878	4.67878	0	0	0	0	0	0	1.27	0	0
2015-09-27	2015	39	139	39	3	13	1528	84	2244	88	3944	172	4.36105	0.436105	2607	1782	2459	2468	9316	4250	45.6204	4.56204	0	0	0	0	0	0	1.3	0	0
2015-10-04	2015	40	140	40	3	12	1584	103	2222	93	4002	196	4.89755	0.489755	2541	1716	2428	2536	9221	4252	46.1121	4.61121	0	0	0	0	0	0	1.33	0	0
2015-10-11	2015	41	141	41	3	11	2363	95	2342	204	5004	299	5.97522	0.597522	2806	2344	3721	2965	11836	5309	44.8547	4.48547	0	0	0	0	0	0	1.36	0	0
2015-10-18	2015	42	142	42	3	10	3380	133	2364	277	6154	410	6.66233	0.666233	2903	2826	5712	3171	14612	5997	41.0416	4.10416	0	0	0	0	0	0	1.39	0	0
2015-10-25	2015	43	143	43	3	9	1096	118	2308	311	3833	429	11.1923	1.11923	2638	3036	2025	2567	10266	5603	54.5782	5.45782	0	0	0	0	0	0	1.42	0	0
2015-11-01	2015	44	144	44	3	8	1034	72	2602	224	3932	296	7.52798	0.752798	2945	2683	1845	2446	9919	5129	51.7088	5.17088	0	0	0	0	0	0	1.45	0	0
2015-11-08	2015	45	145	45	3	7	800	78	1968	188	3034	266	8.7673	0.87673	2280	2375	1483	2227	8365	4602	55.0149	5.50149	0	0	0	0	0	0	1.48	0	0
2015-11-15	2015	46	146	46	3	6	975	81	2492	195	3743	276	7.37376	0.737376	3033	2420	1954	2415	9822	4835	49.2262	4.92262	0	0	0	0	0	0	1.51	0	0
2015-11-22	2015	47	147	47	3	5	986	72	1905	167	3130	239	7.63578	0.763578	2342	1915	2230	1931	8418	3846	45.6878	4.56878	0	0	0	0	0	0	1.54	0	0
2015-11-29	2015	48	148	48	3	4	1441	76	2391	109	4017	185	4.60543	0.460543	2879	1642	3138	2004	9663	3646	37.7316	3.77316	0	0	0	0	0	0	1.57	0	0
2015-12-06	2015	49	149	49	3	3	1361	67	2443	150	4021	217	5.39667	0.539667	2868	1740	2421	1773	8802	3513	39.9114	3.99114	0	0	0	0	0	0	1.6	0	0
2015-12-13	2015	50	150	50	3	2	1297	53	2211	136	3697	189	5.11225	0.511225	2514	1717	1985	1763	7979	3480	43.6145	4.36145	0	0	0	0	0	0	1.63	0	0
2015-12-20	2015	51	151	51	3	1	1585	93	3095	223	4996	316	6.32506	0.632506	3601	2654	2651	2327	11233	4981	44.3426	4.43426	0	0	0	0	0	0	1.66	0	0
2015-12-27	2015	52	152	52	3	0	1116	72	2640	119	3947	191	4.83912	0.483912	3024	1373	1763	1095	7255	2468	34.0179	3.40179	0	0	0	0	0	0	1.69	0	0
2016-01-03	2016	1	201	53	1	11	924	53	2347	117	3441	170	4.94042	0.494042	2656	1116	1316	904	5992	2020	33.7116	3.37116	0	0	0	0	0	0	0.9	0	0
2016-01-10	2016	2	202	54	1	10	0	0	2342	0	2342	0	0	0	3514	0	1	0	3515	0	0	0	0	0	0	0	0	0	0.9	0	0
2016-01-17	2016	3	203	55	1	9	415	28	3044	7	3494	35	1.00172	0.100172	4830	251	432	558	6071	809	13.3256	1.33256	0	0	0	0	0	0	0.9	0	0
2016-01-24	2016	4	204	56	1	8	1524	116	5041	73	6754	189	2.79834	0.279834	7713	1079	2784	2603	14179	3682	25.968	2.5968	0	0	0	0	0	0	0.9	0	0
2016-01-31	2016	5	205	57	1	7	1606	123	6261	135	8125	258	3.17538	0.317538	10469	1713	3460	3235	18877	4948	26.2118	2.62118	0	0	0	0	0	0	0.9	0	0
2016-02-07	2016	6	206	58	1	6	1627	110	7140	146	9023	256	2.83719	0.283719	12166	1932	3576	2579	20253	4511	22.2732	2.22732	0	0	0	0	0	0	0.9	0	0
2016-02-14	2016	7	207	59	1	5	1729	117	7629	92	9567	209	2.18459	0.218459	12798	2723	3243	3557	22321	6280	28.1349	2.81349	0	0	0	0	0	0	0.9	0	0
2016-02-21	2016	8	208	60	1	4	1417	118	4918	98	6551	216	3.29721	0.329721	6323	1881	2781	2686	13671	4567	33.4065	3.34065	0	0	0	0	0	0	0.9	0	0
2016-02-28	2016	9	209	61	1	3	1103	105	2191	48	3447	153	4.43864	0.443864	1892	1948	2065	2233	8138	4181	51.3763	5.13763	0	0	0	0	0	0	0.9	0	0
2016-03-06	2016	10	210	62	1	2	900	63	2566	101	3630	164	4.51791	0.451791	4547	4007	2053	2728	13335	6735	50.5062	5.05062	0	0	0	0	0	0	0.9	0	0
2016-03-13	2016	11	211	63	1	1	2270	306	12550	684	15810	990	6.26186	0.626186	20345	7904	2470	3949	34668	11853	34.19	3.419	0	0	0	0	0	0	0.9	0	0
2016-03-20	2016	12	212	64	1	0	1750	130	18820	931	21631	1061	4.905	0.4905	27299	9803	2996	4079	44177	13882	31.4236	3.14236	0	0	0	0	0	0	0.9	0	0
2016-03-27	2016	13	213	65	2	16	447	42	8793	474	9756	516	5.28905	0.528905	11116	4664	561	1739	18080	6403	35.4148	3.54148	0	0	0	0	0	0	1	0	0
2016-04-03	2016	14	214	66	2	15	1868	115	23274	1300	26557	1415	5.32816	0.532816	33824	12289	3194	4633	53940	16922	31.3719	3.13719	0	0	0	0	0	0	1	0	0
2016-04-10	2016	15	215	67	2	14	2119	263	33012	6947	42341	7210	17.0284	1.70284	46362	34939	3434	5880	90615	40819	45.0466	4.50466	0	0	0	0	0	0	1	0	0
2016-04-17	2016	16	216	68	2	13	2651	243	45893	14637	63424	14880	23.4612	2.34612	46589	70166	4100	7440	128295	77606	60.4903	6.04903	0	0	0	0	0	0	1	0	0
2016-04-24	2016	17	217	69	2	12	2663	242	48655	10644	62204	10886	17.5005	1.75005	39760	49109	4636	7167	100672	56276	55.9003	5.59003	0	0	0	0	0	0	1	0	0
2016-05-01	2016	18	218	70	2	11	3972	335	85957	16708	106972	17043	15.9322	1.59322	39936	75225	5921	8726	129808	83951	64.6732	6.46732	0	0	0	0	0	0	1	1	0
2016-05-08	2016	19	219	71	2	10	1859	108	6880	921	9768	1029	10.5344	1.05344	10206	8193	3417	3164	24980	11357	45.4644	4.54644	0	0	0	0	0	0	1	0	0
2016-05-15	2016	20	220	72	2	9	1360	112	6452	950	8874	1062	11.9675	1.19675	8007	8496	2202	3105	21810	11601	53.1912	5.31912	0	0	0	0	0	0	1	0	0
2016-05-22	2016	21	221	73	2	8	1524	147	7478	960	10109	1107	10.9506	1.09506	9456	8894	2658	3685	24693	12579	50.9416	5.09416	0	0	0	0	0	0	1	0	0
2016-05-29	2016	22	222	74	2	7	1705	117	7898	857	10577	974	9.20866	0.920866	9419	8706	2746	3482	24353	12188	50.0472	5.00472	0	0	0	0	0	0	1	0	0
2016-06-05	2016	23	223	75	2	6	1217	95	6651	1025	8988	1120	12.4611	1.24611	7463	8854	1906	3102	21325	11956	56.0657	5.60657	0	0	0	0	0	0	1	0	0
2016-06-12	2016	24	224	76	2	5	1284	77	7946	1122	10429	1199	11.4968	1.14968	8805	9491	2000	3390	23686	12881	54.3823	5.43823	0	0	0	0	0	0	1	0	0
2016-06-19	2016	25	225	77	2	4	1669	191	11500	1990	15350	2181	14.2085	1.42085	12244	13563	2752	4006	32565	17569	53.9506	5.39506	0	0	0	0	0	0	1	0	0
2016-06-26	2016	26	226	78	2	3	1586	164	10820	2086	14656	2250	15.3521	1.53521	11142	13734	2382	4104	31362	17838	56.8778	5.68778	0	0	0	0	0	0	1	0	0
2016-07-03	2016	27	227	79	2	2	1861	195	15633	3452	21141	3647	17.2508	1.72508	15120	19267	2633	4327	41347	23594	57.0634	5.70634	0	0	0	0	0	0	1	0	0
2016-07-10	2016	28	228	80	2	1	2098	231	23449	4194	29972	4425	14.7638	1.47638	21054	25410	3348	5344	55156	30754	55.7582	5.57582	0	0	0	0	0	0	1	0	0
2016-07-17	2016	29	229	81	2	0	4828	540	76923	12168	94459	12708	13.4535	1.34535	42277	73034	5339	9848	130498	82882	63.5121	6.35121	0	0	0	0	0	0	1	1	0
2016-07-24	2016	30	230	82	3	22	876	95	2571	461	4003	556	13.8896	1.38896	2723	5799	1199	3102	12823	8901	69.4143	6.94143	0	0	0	0	0	0	1.03	0	0
2016-07-31	2016	31	231	83	3	21	956	80	2791	276	4103	356	8.67658	0.867658	3120	3558	1349	3201	11228	6759	60.1977	6.01977	0	0	0	0	0	0	1.06	0	0
2016-08-07	2016	32	232	84	3	20	838	63	2517	200	3618	263	7.26921	0.726921	2820	2733	1340	2798	9691	5531	57.0736	5.70736	0	0	0	0	0	0	1.09	0	0
2016-08-14	2016	33	233	85	3	19	793	83	2380	161	3417	244	7.14077	0.714077	2663	2339	1255	2740	8997	5079	56.4522	5.64522	0	0	0	0	0	0	1.12	0	0
2016-08-21	2016	34	234	86	3	18	638	61	1856	126	2681	187	6.97501	0.697501	2049	1942	935	2380	7306	4322	59.1569	5.91569	0	0	0	0	0	0	1.15	0	0
2016-08-28	2016	35	235	87	3	17	652	72	2325	149	3198	221	6.91057	0.691057	2563	2314	1091	3200	9168	5514	60.144	6.0144	0	0	0	0	0	0	1.18	0	0
2016-09-04	2016	36	236	88	3	16	707	73	2362	113	3255	186	5.71429	0.571429	2704	1519	913	2864	8000	4383	54.7875	5.47875	0	0	0	0	0	0	1.21	0	0
2016-09-11	2016	37	237	89	3	15	1645	28	2178	75	3926	103	2.62354	0.262354	2620	1209	803	3860	8492	5069	59.6915	5.96915	0	0	0	0	0	0	1.24	0	0
2016-09-18	2016	38	238	90	3	14	1485	58	2082	82	3707	140	3.77664	0.377664	2527	1213	720	3446	7906	4659	58.9299	5.89299	0	0	0	0	0	0	1.27	0	0
2016-09-25	2016	39	239	91	3	13	1833	26	2167	77	4103	103	2.51036	0.251036	2565	1263	583	2967	7378	4230	57.3326	5.73326	0	0	0	0	0	0	1.3	0	0
2016-10-02	2016	40	240	92	3	12	2138	34	2408	69	4649	103	2.21553	0.221553	2832	1161	660	2853	7506	4014	53.4772	5.34772	0	0	0	0	0	0	1.33	0	0
2016-10-09	2016	41	241	93	3	11	2211	86	2270	231	4798	317	6.60692	0.660692	2664	2368	630	3857	9519	6225	65.3955	6.53955	0	0	0	0	0	0	1.36	0	0
2016-10-16	2016	42	242	94	3	10	2864	57	2550	209	5680	266	4.6831	0.46831	3017	2203	763	3598	9581	5801	60.5469	6.05469	0	0	0	0	0	0	1.39	0	0
2016-10-23	2016	43	243	95	3	9	1452	45	1893	123	3513	168	4.78224	0.478224	2172	1638	380	2992	7182	4630	64.4667	6.44667	0	0	0	0	0	0	1.42	0	0
2016-10-30	2016	44	244	96	3	8	3486	141	2669	158	6454	299	4.63279	0.463279	3142	2000	583	7514	13239	9514	71.8634	7.18634	0	0	0	0	0	0	1.45	0	0
2016-11-06	2016	45	245	97	3	7	3018	154	2647	120	5939	274	4.61357	0.461357	3195	1065	659	3924	8843	4989	56.4175	5.64175	0	0	0	0	0	0	1.48	0	0
2016-11-13	2016	46	246	98	3	6	1007	53	1794	76	2930	129	4.40273	0.440273	2051	1240	361	2339	5991	3579	59.7396	5.97396	0	0	0	0	0	0	1.51	0	0
2016-11-20	2016	47	247	99	3	5	808	64	1689	103	2664	167	6.26877	0.626877	2010	1148	356	1777	5291	2925	55.2826	5.52826	0	0	0	0	0	0	1.54	0	0
2016-11-27	2016	48	248	100	3	4	991	36	2255	132	3414	168	4.92091	0.492091	2624	1380	719	1909	6632	3289	49.5929	4.95929	0	0	0	0	0	0	1.57	0	0
2016-12-04	2016	49	249	101	3	3	1131	62	2403	109	3705	171	4.61538	0.461538	2862	1252	771	2014	6899	3266	47.3402	4.73402	0	0	0	0	0	0	1.6	0	0
2016-12-11	2016	50	250	102	3	2	815	53	1843	83	2794	136	4.86757	0.486757	2091	1101	656	1838	5686	2939	51.6884	5.16884	0	0	0	0	0	0	1.63	0	0
2016-12-18	2016	51	251	103	3	1	1218	54	2596	125	3993	179	4.48284	0.448284	3014	1257	792	2122	7185	3379	47.0285	4.70285	0	0	0	0	0	0	1.66	0	0
2016-12-25	2016	52	252	104	3	0	1182	70	2846	131	4229	201	4.7529	0.47529	3184	1318	725	2208	7435	3526	47.4243	4.74243	0	0	0	0	0	0	1.69	0	0
2017-01-01	2017	1	301	105	1	11	2316	138	3433	223	6110	361	5.90835	0.590835	3918	1667	1275	3144	10004	4811	48.0908	4.80908	0	0	0	0	0	0	0.9	0	0
2017-01-08	2017	2	302	106	1	10	0	0	1016	0	1016	0	0	0	1483	0	0	0	1483	0	0	0	0	0	0	0	0	0	0.9	0	0
2017-01-15	2017	3	303	107	1	9	143	16	4873	0	5032	16	0.317965	0.0317965	8529	0	1	0	8530	0	0	0	0	0	0	0	0	0	0.9	0	0
2017-01-22	2017	4	304	108	1	8	604	125	7856	1844	10429	1969	18.88	1.888	10576	16949	1113	3325	31963	20274	63.4296	6.34296	0	0	0	0	0	0	0.9	0	0
2017-01-29	2017	5	305	109	1	7	865	179	10120	2551	13715	2730	19.9052	1.99052	12258	22498	1163	4791	40710	27289	67.0327	6.70327	0	0	0	0	0	0	0.9	0	0
2017-02-05	2017	6	306	110	1	6	1146	138	12627	3234	17145	3372	19.6675	1.96675	14006	25319	1684	4749	45758	30068	65.7109	6.57109	0	0	0	0	0	0	0.9	0	0
2017-02-12	2017	7	307	111	1	5	1354	188	15521	3176	20239	3364	16.6214	1.66214	17287	25057	2047	5887	50278	30944	61.5458	6.15458	0	0	0	0	0	0	0.9	0	0
2017-02-19	2017	8	308	112	1	4	1828	208	17262	3915	23213	4123	17.7616	1.77616	20222	26698	2670	5489	55079	32187	58.4379	5.84379	0	0	0	0	0	0	0.9	0	0
2017-02-26	2017	9	309	113	1	3	1816	144	20028	4658	26646	4802	18.0215	1.80215	21504	28727	2894	12164	65289	40891	62.6308	6.26308	0	0	0	0	0	0	0.9	0	0
2017-03-05	2017	10	310	114	1	2	1706	247	27858	9461	39272	9708	24.7199	2.47199	24701	43245	2842	5996	76784	49241	64.1292	6.41292	0	0	0	0	0	0	0.9	0	0
2017-03-12	2017	11	311	115	1	1	1753	252	39202	13279	54486	13531	24.8339	2.48339	30610	53818	2709	15776	102913	69594	67.6241	6.76241	0	0	0	0	0	0	0.9	0	0
2017-03-19	2017	12	312	116	1	0	2485	400	98868	28735	130488	29135	22.3277	2.23277	45366	131685	2914	7329	187294	139014	74.2223	7.42223	0	0	0	0	0	0	0.9	1	0
2017-03-26	2017	13	313	117	2	16	986	108	6913	1578	9585	1686	17.59	1.759	9324	12038	1678	3870	26910	15908	59.1156	5.91156	0	0	0	0	0	0	1	0	0
2017-04-02	2017	14	314	118	2	15	1414	142	9149	2018	12723	2160	16.9771	1.69771	10261	15338	2209	5108	32916	20446	62.1157	6.21157	0	0	0	0	0	0	1	0	0
2017-04-09	2017	15	315	119	2	14	1375	28	8357	362	10122	390	3.85299	0.385299	8605	10635	2117	4638	25995	15273	58.7536	5.87536	0	0	0	0	0	0	1	0	0
2017-04-16	2017	16	316	120	2	13	595	105	3306	743	4749	848	17.8564	1.78564	3276	5363	737	2829	12205	8192	67.12	6.712	0	0	0	0	0	0	1	0	0
2017-04-23	2017	17	317	121	2	12	1976	145	6867	1203	10191	1348	13.2274	1.32274	8202	10361	2788	5723	27074	16084	59.4075	5.94075	0	0	0	0	0	0	1	0	0
2017-04-30	2017	18	318	122	2	11	4517	118	7440	1208	13283	1326	9.98268	0.998268	8283	10219	4851	6583	29936	16802	56.1264	5.61264	0	0	0	0	0	0	1	0	0
2017-05-07	2017	19	319	123	2	10	3521	195	6223	1346	11285	1541	13.6553	1.36553	6921	9982	3876	7861	28640	17843	62.301	6.2301	0	0	0	0	0	0	1	0	0
2017-05-14	2017	20	320	124	2	9	5512	514	7424	1315	14765	1829	12.3874	1.23874	8480	10749	5158	19337	43724	30086	68.8089	6.88089	0	0	0	0	0	0	1	0	0
2017-05-21	2017	21	321	125	2	8	7047	453	7847	1279	16626	1732	10.4174	1.04174	8761	10009	6232	16602	41604	26611	63.9626	6.39626	0	0	0	0	0	0	1	0	0
2017-05-28	2017	22	322	126	2	7	13423	563	9124	1286	24396	1849	7.57911	0.757911	10308	10589	9053	19416	49366	30005	60.7807	6.07807	0	0	0	0	0	0	1	0	0
2017-06-04	2017	23	323	127	2	6	15846	1046	9796	2038	28726	3084	10.7359	1.07359	9900	14593	8163	20580	53236	35173	66.07	6.607	0	0	0	0	0	0	1	0	0
2017-06-11	2017	24	324	128	2	5	1673	136	10294	2290	14393	2426	16.8554	1.68554	10341	14194	2556	6038	33129	20232	61.0704	6.10704	0	0	0	0	0	0	1	0	0
2017-06-18	2017	25	325	129	2	4	1900	206	12633	3699	18438	3905	21.1791	2.11791	11579	19612	2273	7382	40846	26994	66.0873	6.60873	0	0	0	0	0	0	1	0	0
2017-06-25	2017	26	326	130	2	3	1423	106	10143	2461	14133	2567	18.1632	1.81632	9392	14846	2000	5569	31807	20415	64.184	6.4184	0	0	0	0	0	0	1	0	0
2017-07-02	2017	27	327	131	2	2	1810	163	13879	3359	19211	3522	18.3332	1.83332	12042	18268	2326	6143	38779	24411	62.949	6.2949	0	0	0	0	0	0	1	0	0
2017-07-09	2017	28	328	132	2	1	1834	201	22829	6016	30880	6217	20.1328	2.01328	17643	29333	2476	7562	57014	36895	64.7122	6.47122	0	0	0	0	0	0	1	0	0
2017-07-16	2017	29	329	133	2	0	4355	614	81349	20614	106932	21228	19.8519	1.98519	35690	92275	4418	15852	148235	108127	72.943	7.2943	0	0	0	0	0	0	1	1	0
2017-07-23	2017	30	330	134	3	23	774	78	2184	543	3579	621	17.3512	1.73512	2613	4378	1085	3824	11900	8202	68.9244	6.89244	0	0	0	0	0	0	1.03	0	0
2017-07-30	2017	31	331	135	3	22	1381	102	3224	490	5197	592	11.3912	1.13912	3676	4777	1732	4830	15015	9607	63.9827	6.39827	0	0	0	0	0	0	1.06	0	0
2017-08-06	2017	32	332	136	3	21	1230	101	2769	338	4438	439	9.89184	0.989184	3089	3391	1487	4537	12504	7928	63.4037	6.34037	0	0	0	0	0	0	1.09	0	0
2017-08-13	2017	33	333	137	3	20	813	70	1905	215	3003	285	9.49051	0.949051	2166	2661	1033	3956	9816	6617	67.4104	6.74104	0	0	0	0	0	0	1.12	0	0
2017-08-20	2017	34	334	138	3	19	1042	117	2358	378	3895	495	12.7086	1.27086	2614	3711	1346	4335	12006	8046	67.0165	6.70165	0	0	0	0	0	0	1.15	0	0
2017-08-27	2017	35	335	139	3	18	813	106	2086	270	3275	376	11.4809	1.14809	2238	2975	888	3760	9861	6735	68.2994	6.82994	0	0	0	0	0	0	1.18	0	0
2017-09-03	2017	36	336	140	3	17	1132	101	2664	240	4137	341	8.24269	0.824269	2920	2835	1103	4829	11687	7664	65.5771	6.55771	0	0	0	0	0	0	1.21	0	0
2017-09-10	2017	37	337	141	3	16	983	87	2204	359	3633	446	12.2764	1.22764	2493	3315	1206	3823	10837	7138	65.8669	6.58669	0	0	0	0	0	0	1.24	0	0
2017-09-17	2017	38	338	142	3	15	1056	111	2274	269	3710	380	10.2426	1.02426	2559	2589	1300	4327	10775	6916	64.1856	6.41856	0	0	0	0	0	0	1.27	0	0
2017-09-24	2017	39	339	143	3	14	1455	167	2233	224	4079	391	9.58568	0.958568	2572	2570	1737	6134	13013	8704	66.887	6.6887	0	0	0	0	0	0	1.3	0	0
2017-10-01	2017	40	340	144	3	13	1701	187	2564	229	4681	416	8.88699	0.888699	2948	2415	2031	6093	13487	8508	63.083	6.3083	0	0	0	0	0	0	1.33	0	0
2017-10-08	2017	41	341	145	3	12	1607	144	2118	176	4045	320	7.911	0.7911	2486	2182	1643	6172	12483	8354	66.923	6.6923	0	0	0	0	0	0	1.36	0	0
2017-10-15	2017	42	342	146	3	11	1674	157	2079	201	4111	358	8.70834	0.870834	2422	2383	2005	5392	12202	7775	63.7191	6.37191	0	0	0	0	0	0	1.39	0	0
2017-10-22	2017	43	343	147	3	10	1654	122	1835	257	3868	379	9.79835	0.979835	2211	2960	1817	4809	11797	7769	65.8557	6.58557	0	0	0	0	0	0	1.42	0	0
2017-10-29	2017	44	344	148	3	9	5565	342	3236	595	9738	937	9.6221	0.96221	4085	5382	4209	9443	23119	14825	64.1247	6.41247	0	0	0	0	0	0	1.45	0	0
2017-11-05	2017	45	345	149	3	8	810	183	2884	381	4258	564	13.2457	1.32457	3380	2846	1866	2821	10913	5667	51.9289	5.19289	0	0	0	0	0	0	1.48	0	0
2017-11-12	2017	46	346	150	3	7	593	49	1915	234	2791	283	10.1397	1.01397	2159	2031	1226	1540	6956	3571	51.337	5.1337	0	0	0	0	0	0	1.51	0	0
2017-11-19	2017	47	347	151	3	6	562	70	1699	176	2507	246	9.81252	0.981252	1976	1770	1228	1589	6563	3359	51.1809	5.11809	0	0	0	0	0	0	1.54	0	0
2017-11-26	2017	48	348	152	3	5	781	78	2354	170	3383	248	7.33077	0.733077	2676	1908	1667	2082	8333	3990	47.8819	4.78819	0	0	0	0	0	0	1.57	0	0
2017-12-03	2017	49	349	153	3	4	743	102	2630	167	3642	269	7.38605	0.738605	3017	1667	1543	1834	8061	3501	43.4313	4.34313	0	0	0	0	0	0	1.6	0	0
2017-12-10	2017	50	350	154	3	3	658	83	1860	126	2727	209	7.6641	0.76641	2195	1349	1303	1450	6297	2799	44.4497	4.44497	0	0	0	0	0	0	1.63	0	0
2017-12-17	2017	51	351	155	3	2	1070	139	2505	214	3928	353	8.98676	0.898676	2814	1826	1776	1985	8401	3811	45.3636	4.53636	0	0	0	0	0	0	1.66	0	0
2017-12-24	2017	52	352	156	3	1	1216	103	3383	202	4904	305	6.21941	0.621941	3695	1789	1777	1608	8869	3397	38.302	3.8302	0	0	0	0	0	0	1.69	0	0
2017-12-31	2017	53	353	157	3	0	648	96	2484	189	3417	285	8.34065	0.834065	2695	1256	977	808	5736	2064	35.9833	3.59833	0	0	0	0	0	0	1.72	0	0
2018-01-07	2018	1	401	158	1	10	0	0	1701	0	1701	0	0	0	3131	0	1	0	3132	0	0	0	0	0	0	0	0	0	0.9	0	0
2018-01-14	2018	2	402	159	1	9	116	8	4649	0	4773	8	0.167609	0.0167609	8694	0	7	0	8701	0	0	0	0	0	0	0	0	0	0.9	0	0
2018-01-21	2018	3	403	160	1	8	1138	140	9687	703	11668	843	7.22489	0.722489	13169	8044	2325	3954	27492	11998	43.6418	4.36418	0	0	0	0	0	0	0.9	0	0
2018-01-28	2018	4	404	161	1	7	3172	149	11442	1622	16385	1771	10.8087	1.08087	11530	20032	8188	3343	43093	23375	54.2431	5.42431	0	0	0	0	0	0	0.9	0	0
2018-02-04	2018	5	405	162	1	6	2850	244	12991	2328	18413	2572	13.9684	1.39684	13156	22643	5794	6405	47998	29048	60.5192	6.05192	0	0	0	0	0	0	0.9	0	0
2018-02-11	2018	6	406	163	1	5	2473	223	15022	3647	21365	3870	18.1137	1.81137	17516	23961	5001	5714	52192	29675	56.8574	5.68574	0	0	0	0	0	0	0.9	0	0
2018-02-18	2018	7	407	164	1	4	2162	222	16590	4669	23643	4891	20.6869	2.06869	18972	29762	4171	5490	58395	35252	60.3682	6.03682	0	0	0	0	1	1	0.9	0	0
2018-02-25	2018	8	408	165	1	3	1964	212	19235	4506	25917	4718	18.2043	1.82043	19904	27179	3349	4349	54781	31528	57.5528	5.75528	0	0	0	0	0	1	0.9	0	0
2018-03-04	2018	9	409	166	1	2	2221	273	27788	9060	39342	9333	23.7227	2.37227	23235	51885	3756	7700	86576	59585	68.8239	6.88239	0	0	0	0	1	2	0.9	0	0
2018-03-11	2018	10	410	167	1	1	2448	334	41427	17117	61326	17451	28.4561	2.84561	29533	74029	3699	8007	115268	82036	71.1698	7.11698	0	0	0	0	0	2	0.9	0	0
2018-03-18	2018	11	411	168	1	0	2686	670	81215	35635	120206	36305	30.2023	3.02023	33647	137394	3149	11568	185758	148962	80.1914	8.01914	0.560579	0	0	0.560579	0	2	0.9	1	0
2018-03-25	2018	12	412	169	2	17	1632	182	8589	2367	12770	2549	19.9608	1.99608	10574	20164	2872	5678	39288	25842	65.7758	6.57758	0	0	0	0	0	2	1	0	0
2018-04-01	2018	13	413	170	2	16	840	0	8290	0	9130	0	0	0	4916	13445	740	3492	22593	16937	74.9657	7.49657	0	0	0	0	0	2	1	0	0
2018-04-08	2018	14	414	171	2	15	1793	0	10911	0	12704	0	0	0	9613	16188	2933	5831	34565	22019	63.7032	6.37032	0	0	0	0	0	2	1	0	0
2018-04-15	2018	15	415	172	2	14	1950	8	10068	0	12026	8	0.0665225	0.00665225	7857	14582	2768	5534	30741	20116	65.437	6.5437	0	0	0	0	0	2	1	0	0
2018-04-22	2018	16	416	173	2	13	1818	86	8883	751	11538	837	7.25429	0.725429	8002	13140	2731	5500	29373	18640	63.4596	6.34596	0	0	0	0	0	2	1	0	0
2018-04-29	2018	17	417	174	2	12	1142	198	6670	1573	9583	1771	18.4806	1.84806	6390	11888	1558	5328	25164	17216	68.4152	6.84152	0	0	0	0	0	2	1	0	0
2018-05-06	2018	18	418	175	2	11	1227	189	7325	2109	10850	2298	21.1797	2.11797	7180	12852	1765	4792	26589	17644	66.3583	6.63583	0	0	0	0	0	2	1	0	0
2018-05-13	2018	19	419	176	2	10	1527	192	7394	1664	10777	1856	17.2219	1.72219	7350	11224	2236	4689	25499	15913	62.4064	6.24064	0	0	0	0	0	2	1	0	0
2018-05-20	2018	20	420	177	2	9	1232	191	6491	1789	9703	1980	20.4061	2.04061	6607	11745	2231	4849	25432	16594	65.2485	6.52485	0	0	0	0	0	2	1	0	0
2018-05-27	2018	21	421	178	2	8	1886	247	8235	1953	12321	2200	17.8557	1.78557	8235	13729	3211	6603	31778	20332	63.9814	6.39814	0	0	0	0	0	2	1	0	0
2018-06-03	2018	22	422	179	2	7	1775	249	9768	2334	14126	2583	18.2854	1.82854	9123	15279	2933	6131	33466	21410	63.9754	6.39754	0	0	0	0	0	2	1	0	0
2018-06-10	2018	23	423	180	2	6	1388	207	10195	2954	14744	3161	21.4392	2.14392	9043	17063	2396	3966	32468	21029	64.7684	6.47684	0	0	0	0	1	3	1	0	0
2018-06-17	2018	24	424	181	2	5	1697	319	12495	4873	19384	5192	26.785	2.6785	10406	25112	2410	6482	44410	31594	71.1416	7.11416	0	0	0	0	0	3	1	0	0
2018-06-24	2018	25	425	182	2	4	2058	363	14189	4672	21282	5035	23.6585	2.36585	11736	24122	3438	7069	46365	31191	67.2727	6.72727	0	0	0	0	0	3	1	0	0
2018-07-01	2018	26	426	183	2	3	2011	327	15729	4895	22962	5222	22.7419	2.27419	12870	24988	3042	6470	47370	31458	66.4091	6.64091	0	0	0	0	0	3	1	0	0
2018-07-08	2018	27	427	184	2	2	1323	282	17274	6042	24921	6324	25.3762	2.53762	14941	36204	2772	6631	60548	42835	70.7455	7.07455	0	0	0	0	0	3	1	0	0
2018-07-15	2018	28	428	185	2	1	2764	529	60748	18694	82735	19223	23.2344	2.32344	31241	126135	4226	13599	175201	139734	79.7564	7.97564	0	0	0	0	0	3	1	1	0
2018-07-22	2018	29	429	186	2	0	1063	171	2815	879	4928	1050	21.3068	2.13068	4045	8523	2585	4466	19619	12989	66.2062	6.62062	0	0	0	0	0	3	1	0	0
2018-07-29	2018	30	430	187	3	22	912	152	2918	591	4573	743	16.2475	1.62475	3752	6791	2202	4942	17687	11733	66.3369	6.63369	0	0	0	0	0	3	1.03	0	0
2018-08-05	2018	31	431	188	3	21	1181	215	3317	595	5308	810	15.26	1.526	3572	5756	2222	4953	16503	10709	64.8912	6.48912	0	0	0	0	0	3	1.06	0	0
2018-08-12	2018	32	432	189	3	20	1275	349	2273	437	4334	786	18.1357	1.81357	2473	4419	2059	5748	14699	10167	69.168	6.9168	0	0	0	0	0	3	1.09	0	0
2018-08-19	2018	33	433	190	3	19	1687	351	2934	807	5779	1158	20.0381	2.00381	3146	6363	2574	6252	18335	12615	68.8028	6.88028	0	0	0	0	0	3	1.12	0	0
2018-08-26	2018	34	434	191	3	18	1318	221	2338	647	4524	868	19.1866	1.91866	2502	5028	2041	4578	14149	9606	67.8917	6.78917	0	0	0	0	0	3	1.15	0	0
2018-09-02	2018	35	435	192	3	17	1456	248	3211	688	5603	936	16.7053	1.67053	3399	5353	2367	4469	15588	9822	63.01	6.301	0	0	0	0	0	3	1.18	0	0
2018-09-09	2018	36	436	193	3	16	1260	177	2609	439	4485	616	13.7347	1.37347	2796	3903	1988	3637	12324	7540	61.1814	6.11814	0	0	0	0	0	3	1.21	0	0
2018-09-16	2018	37	437	194	3	15	1222	81	2920	282	4505	363	8.05771	0.805771	2918	5086	1877	4274	14155	9360	66.125	6.6125	0	0	0	0	0	3	1.24	0	0
2018-09-23	2018	38	438	195	3	14	1147	116	2760	257	4280	373	8.71495	0.871495	2822	4152	1722	4064	12760	8216	64.3887	6.43887	0	0	0	0	1	4	1.27	0	0
2018-09-30	2018	39	439	196	3	13	1213	174	2958	431	4776	605	12.6675	1.26675	3222	4145	1975	4664	14006	8809	62.8945	6.28945	0	0	0	0	0	4	1.3	0	0
2018-10-07	2018	40	440	197	3	12	997	210	2442	345	3994	555	13.8958	1.38958	2765	3675	1517	4320	12277	7995	65.1218	6.51218	0	0	0	0	0	4	1.33	0	0
2018-10-14	2018	41	441	198	3	11	1096	182	2204	272	3754	454	12.0938	1.20938	2432	3496	1658	5167	12753	8663	67.9291	6.79291	0	0	0	0	0	4	1.36	0	0
2018-10-21	2018	42	442	199	3	10	921	158	1757	273	3109	431	13.863	1.3863	1965	3128	1382	4117	10592	7245	68.4007	6.84007	0	0	0	0	0	4	1.39	0	0
2018-10-28	2018	43	443	200	3	9	938	165	2288	264	3655	429	11.7373	1.17373	2615	2983	1496	4207	11301	7190	63.6227	6.36227	0	0	0	0	0	4	1.42	0	0
2018-11-04	2018	44	444	201	3	8	998	148	2567	239	3952	387	9.79251	0.979251	2759	2828	1494	3463	10544	6291	59.6643	5.96643	0	0	0	0	0	4	1.45	0	0
2018-11-11	2018	45	445	202	3	7	815	135	1839	187	2976	322	10.8199	1.08199	2003	2365	1232	3150	8750	5515	63.0286	6.30286	0	0	0	0	0	4	1.48	0	0
2018-11-18	2018	46	446	203	3	6	788	123	1934	422	3267	545	16.682	1.6682	2044	3836	1150	3192	10222	7028	68.7537	6.87537	0	0	0	0	0	4	1.51	0	0
2018-11-25	2018	47	447	204	3	5	966	169	2888	855	4878	1024	20.9922	2.09922	3044	6096	1190	3536	13866	9632	69.4649	6.94649	0	0	0	0	0	4	1.54	0	0
2018-12-02	2018	48	448	205	3	4	1318	345	4955	1503	8121	1848	22.7558	2.27558	4742	11086	1732	5904	23464	16990	72.4088	7.24088	0	0	0	0	0	4	1.57	0	0
2018-12-09	2018	49	449	206	3	3	767	125	2722	475	4089	600	14.6735	1.46735	3544	5972	2118	4627	16261	10599	65.1805	6.51805	0	0	0	0	0	4	1.6	0	0
2018-12-16	2018	50	450	207	3	2	842	152	2771	457	4222	609	14.4244	1.44244	3501	6371	2483	5351	17706	11722	66.2035	6.62035	0	0	0	0	1	5	1.63	0	0
2018-12-23	2018	51	451	208	3	1	1405	297	4054	742	6498	1039	15.9895	1.59895	5230	10135	3615	7370	26350	17505	66.4326	6.64326	0	0	0	0	0	5	1.66	0	0
2018-12-30	2018	52	452	209	3	0	902	298	3563	606	5369	904	16.8374	1.68374	4037	7618	2332	6261	20248	13879	68.545	6.8545	0	0	0	0	0	5	1.69	0	0
2019-01-06	2019	1	501	210	1	10	1	20	287	62	370	82	22.1622	2.21622	1145	501	7	358	2011	859	42.7151	4.27151	0	0	0	0	0	5	0.9	0	0
2019-01-13	2019	2	502	211	1	9	51	4	3507	0	3562	4	0.112296	0.0112296	6055	0	1	0	6056	0	0	0	0	0	0	0	0	5	0.9	0	0
2019-01-20	2019	3	503	212	1	8	19	1	8656	0	8676	1	0.011526	0.0011526	13971	0	6	0	13977	0	0	0	0	0	0	0	0	5	0.9	0	0
2019-01-27	2019	4	504	213	1	7	2812	732	12002	7794	23340	8526	36.5296	3.65296	13062	51613	4241	13557	82473	65170	79.0198	7.90198	0	0	0	0	0	5	0.9	0	0
2019-02-03	2019	5	505	214	1	6	2368	617	14740	8664	26389	9281	35.17	3.517	13937	47919	3237	11850	76943	59769	77.6796	7.76796	0	0	0	0	0	5	0.9	0	0
2019-02-10	2019	6	506	215	1	5	2301	480	18628	7513	28922	7993	27.6364	2.76364	18228	40223	3135	9251	70837	49474	69.842	6.9842	0	0	0	0	0	5	0.9	0	0
2019-02-17	2019	7	507	216	1	4	2111	503	18659	9281	30554	9784	32.022	3.2022	18403	44570	2908	9516	75397	54086	71.7349	7.17349	0.0957607	0	0	0.0957607	0	5	0.9	0	0
2019-02-24	2019	8	508	217	1	3	2122	351	21013	6474	29960	6825	22.7804	2.27804	20002	35016	2939	6972	64929	41988	64.6676	6.46676	0.0957607	0	0	0.0957607	1	6	0.9	0	0
2019-03-03	2019	9	509	218	1	2	2289	240	27490	7117	37136	7357	19.811	1.9811	20048	46809	3193	8407	78457	55216	70.3774	7.03774	0.0957607	0	0	0.0957607	0	6	0.9	0	0
2019-03-10	2019	10	510	219	1	1	2559	717	31526	18272	53074	18989	35.7783	3.57783	22620	63656	3682	10074	100032	73730	73.7064	7.37064	0.0957607	0	0	0.0957607	0	6	0.9	0	0
2019-03-17	2019	11	511	220	1	0	2616	633	38265	24424	65938	25057	38.0008	3.80008	23604	88010	3604	10492	125710	98502	78.3565	7.83565	0.0957607	0	0	0.0957607	0	6	0.9	0	0
2019-03-24	2019	12	512	221	2	17	3914	1386	89834	59815	154949	61201	39.4975	3.94975	31542	182240	4244	16844	234870	199084	84.7635	8.47635	0	0	0	0	0	6	1	1	0
2019-03-31	2019	13	513	222	2	16	1678	372	7454	2898	12402	3270	26.3667	2.63667	7765	17586	2212	6795	34358	24381	70.9616	7.09616	0	0	0	0	0	6	1	0	0
2019-04-07	2019	14	514	223	2	15	1687	354	7822	2155	12018	2509	20.877	2.0877	7145	14843	2326	6668	30982	21511	69.4306	6.94306	0	0	0	0	1	7	1	0	0
2019-04-14	2019	15	515	224	2	14	1473	263	6539	1456	9731	1719	17.6652	1.76652	6323	11051	2085	5631	25090	16682	66.4886	6.64886	0	0	0	0	0	7	1	0	0
2019-04-21	2019	16	516	225	2	13	568	163	3177	921	4829	1084	22.4477	2.24477	2406	5919	550	3207	12082	9126	75.5339	7.55339	0	0	0	0	0	7	1	0	0
2019-04-28	2019	17	517	226	2	12	1248	242	5889	1286	8665	1528	17.6342	1.76342	5722	10847	1532	5597	23698	16444	69.3898	6.93898	0	0	0	0	0	7	1	0	0
2019-05-05	2019	18	518	227	2	11	1230	353	6053	1928	9564	2281	23.8499	2.38499	5602	12235	1641	5721	25199	17956	71.2568	7.12568	0.56136	0	0.56136	0	0	7	1	0	0
2019-05-12	2019	19	519	228	2	10	1475	261	6486	1378	9600	1639	17.0729	1.70729	6135	10533	2211	5605	24484	16138	65.9124	6.59124	0.545031	0.358352	0	0.18668	0	7	1	0	0
2019-05-19	2019	20	520	229	2	9	2129	459	6675	1946	11209	2405	21.456	2.1456	6257	13343	3124	8157	30881	21500	69.6221	6.96221	0.498117	0.141835	0.169602	0.18668	0	7	1	0	0
2019-05-26	2019	21	521	230	2	8	2415	460	7240	1808	11923	2268	19.0221	1.90221	6576	13154	4594	8480	32804	21634	65.9493	6.59493	-0.691681	0.121639	-1	0.18668	0	7	1	0	0
2019-06-02	2019	22	522	231	2	7	2267	434	8393	1965	13059	2399	18.3705	1.83705	7622	15520	4015	8261	35418	23781	67.1438	6.71438	0.72133	0.284774	0.249876	0.18668	0	7	1	0	0
2019-06-09	2019	23	523	232	2	6	1641	288	8136	3034	13099	3322	25.3607	2.53607	7120	16283	2851	5854	32108	22137	68.9454	6.89454	0.529458	0.200331	0.142448	0.18668	1	8	1	0	0
2019-06-16	2019	24	524	233	2	5	2673	669	11912	4340	19594	5009	25.5639	2.55639	9732	26080	3732	11242	50786	37322	73.4888	7.34888	0.238102	0.051422	0	0.18668	0	8	1	0	0
2019-06-23	2019	25	525	234	2	4	2486	434	14745	4579	22244	5013	22.5364	2.25364	10516	26010	3802	8578	48906	34588	70.7234	7.07234	0.266338	0.0796583	0	0.18668	0	8	1	0	0
2019-06-30	2019	26	526	235	2	3	2157	448	11933	4846	19384	5294	27.3112	2.73112	9013	23619	3687	8143	44462	31762	71.4363	7.14363	0.337811	0.151131	0	0.18668	0	8	1	0	0
2019-07-07	2019	27	527	236	2	2	2250	494	16323	8030	27097	8524	31.4574	3.14574	11326	33584	4413	8191	57514	41775	72.6345	7.26345	0.243938	0.0876813	-0.0304231	0.18668	0	8	1	0	0
2019-07-14	2019	28	528	237	2	1	2427	511	24426	9710	37074	10221	27.5692	2.75692	15782	42893	4076	9783	72534	52676	72.6225	7.26225	0	0	0	0	1	9	1	0	0
2019-07-21	2019	29	529	238	2	0	4094	1163	67126	29621	102004	30784	30.1792	3.01792	24034	108014	6070	15257	153375	123271	80.3723	8.03723	0.719643	0	0.719643	0	0	9	1	1	0
2019-07-28	2019	30	530	239	3	22	1511	328	2811	769	5419	1097	20.2436	2.02436	3101	6868	2627	6590	19186	13458	70.1449	7.01449	0	0	0	0	0	9	1.03	0	0
2019-08-04	2019	31	531	240	3	21	2039	424	3804	850	7117	1274	17.9008	1.79008	3530	6661	3888	6912	20991	13573	64.661	6.4661	0	0	0	0	0	9	1.06	0	0
2019-08-11	2019	32	532	241	3	20	1418	307	2218	416	4359	723	16.5864	1.65864	2242	3998	2384	5411	14035	9409	67.0395	6.70395	0	0	0	0	0	9	1.09	0	0
2019-08-18	2019	33	533	242	3	19	2129	472	2759	671	6031	1143	18.9521	1.89521	2900	5595	3135	7807	19437	13402	68.951	6.8951	0	0	0	0	0	9	1.12	0	0
2019-08-25	2019	34	534	243	3	18	1771	295	2150	219	4435	514	11.5896	1.15896	2706	2150	3544	4407	12807	6557	51.1986	5.11986	0	0	0	0	1	10	1.15	0	0
2019-09-01	2019	35	535	244	3	17	2309	414	3095	341	6159	755	12.2585	1.22585	3435	3677	3699	6838	17649	10515	59.5784	5.95784	0	0	0	0	0	10	1.18	0	0
2019-09-08	2019	36	536	245	3	16	2255	432	3236	334	6257	766	12.2423	1.22423	2686	3530	3851	6929	16996	10459	61.538	6.1538	0	0	0	0	0	10	1.21	0	0
2019-09-15	2019	37	537	246	3	15	2552	433	2421	275	5681	708	12.4626	1.24626	2801	3601	4188	8227	18817	11828	62.8581	6.28581	0	0	0	0	0	10	1.24	0	0
2019-09-22	2019	38	538	247	3	14	2075	358	2446	282	5161	640	12.4007	1.24007	2710	3061	3556	6184	15511	9245	59.6029	5.96029	0	0	0	0	0	10	1.27	0	0
2019-09-29	2019	39	539	248	3	13	2433	708	2612	298	6051	1006	16.6254	1.66254	2989	3528	3998	8721	19236	12249	63.6775	6.36775	0	0	0	0	0	10	1.3	0	0
2019-10-06	2019	40	540	249	3	12	3136	1025	3648	424	8233	1449	17.5999	1.75999	3060	4489	5508	11097	24154	15586	64.5276	6.45276	0	0	0	0	0	10	1.33	0	0
2019-10-13	2019	41	541	250	3	11	2793	592	2491	315	6191	907	14.6503	1.46503	2473	3214	4546	7473	17706	10687	60.3581	6.03581	0	0	0	0	0	10	1.36	0	0
2019-10-20	2019	42	542	251	3	10	2051	542	1977	330	4900	872	17.7959	1.77959	2390	3828	3540	6992	16750	10820	64.597	6.4597	0	0	0	0	0	10	1.39	0	0
2019-10-27	2019	43	543	252	3	9	2503	590	2693	363	6149	953	15.4985	1.54985	2933	3865	4057	7730	18585	11595	62.389	6.2389	0	0	0	0	0	10	1.42	0	0
2019-11-03	2019	44	544	253	3	8	3056	851	4513	709	9129	1560	17.0884	1.70884	3806	5861	5134	9291	24092	15152	62.8922	6.28922	0	0	0	0	0	10	1.45	0	0
2019-11-10	2019	45	545	254	3	7	1894	482	2167	336	4879	818	16.7657	1.67657	2403	3237	2751	6023	14414	9260	64.2431	6.42431	0	0	0	0	0	10	1.48	0	0
2019-11-17	2019	46	546	255	3	6	2017	567	2476	806	5866	1373	23.4061	2.34061	2663	5582	3231	6493	17969	12075	67.1991	6.71991	0	0	0	0	0	10	1.51	0	0
2019-11-24	2019	47	547	256	3	5	1884	530	2603	362	5379	892	16.583	1.6583	2884	3187	3107	6023	15201	9210	60.5881	6.05881	0	0	0	0	0	10	1.54	0	0
2019-12-01	2019	48	548	257	3	4	2302	601	3159	418	6480	1019	15.7253	1.57253	3616	3691	3583	6895	17785	10586	59.5221	5.95221	0	0	0	0	0	10	1.57	0	0
2019-12-08	2019	49	549	258	3	3	2338	762	3298	381	6779	1143	16.8609	1.68609	3398	3431	3683	6773	17285	10204	59.0338	5.90338	0	0	0	0	0	10	1.6	0	0
2019-12-15	2019	50	550	259	3	2	2478	707	3169	522	6876	1229	17.8738	1.78738	3463	4187	3722	6661	18033	10848	60.1564	6.01564	0	0	0	0	0	10	1.63	0	0
2019-12-22	2019	51	551	260	3	1	2722	907	4001	912	8542	1819	21.2948	2.12948	4425	6038	4475	7476	22414	13514	60.2927	6.02927	0	0	0	0	0	10	1.66	0	0
2019-12-29	2019	52	552	261	3	0	1966	631	3727	686	7010	1317	18.7874	1.87874	4056	4277	2971	4934	16238	9211	56.725	5.6725	0	0	0	0	0	10	1.69	0	0
2020-01-05	2020	1	601	262	1	11	330	400	1254	474	2458	874	35.5574	3.55574	1428	4956	624	1563	8571	6519	76.0588	7.60588	0.550135	0.550135	0	0	0	10	0.9	0	0
2020-01-12	2020	2	602	263	1	10	9	0	6534	2193	8736	2193	25.103	2.5103	5109	21380	7978	25530	59997	46910	78.1872	7.81872	0.924012	0	0.924012	0	0	10	0.9	0	0
2020-01-19	2020	3	603	264	1	9	0	0	11831	4836	16667	4836	29.0154	2.90154	12674	37480	433	1095	51682	38575	74.6391	7.46391	0.161224	0.161224	0	0	0	10	0.9	0	0
2020-01-26	2020	4	604	265	1	8	1274	276	11660	7074	20284	7350	36.2355	3.62355	14994	37228	2391	3918	58531	41146	70.2978	7.02978	0.598591	0.598591	0	0	0	10	0.9	0	0
2020-02-02	2020	5	605	266	1	7	3268	706	14253	8737	26964	9443	35.0208	3.50208	14890	42098	4812	9689	71489	51787	72.4405	7.24405	1.90814	0.913516	0.994629	0	0	10	0.9	0	0
2020-02-09	2020	6	606	267	1	6	2684	531	18448	9216	30879	9747	31.5651	3.15651	7455	34913	3967	15991	62326	50904	81.6738	8.16738	0.751175	0	0.751175	0	0	10	0.9	0	0
2020-02-16	2020	7	607	268	1	5	2479	487	19073	8154	30193	8641	28.6192	2.86192	10838	21115	5247	15051	52251	36166	69.2159	6.92159	0	0	0	0	0	10	0.9	0	0
2020-02-23	2020	8	608	269	1	4	2097	481	19800	9617	31995	10098	31.5612	3.15612	18024	39506	3358	7999	68887	47505	68.9608	6.89608	1	1	0	0	0	10	0.9	0	0
2020-03-01	2020	9	609	270	1	3	2706	328	24505	7961	35500	8289	23.3493	2.33493	18836	46617	3199	7956	76608	54573	71.2367	7.12367	0	0	0	0	0	10	0.9	1	1
2020-03-08	2020	10	610	271	1	2	2269	577	28816	22537	54199	23114	42.6465	4.26465	12260	41480	4468	15789	73997	57269	77.3937	7.73937	0.5169	0	0	0.5169	0	10	0.9	1	1
2020-03-15	2020	11	611	272	1	1	2209	630	35419	24082	62340	24712	39.6407	3.96407	9748	32703	5365	17470	65286	50173	76.8511	7.68511	0.5169	0	0	0.5169	0	10	0.9	1	1
2020-03-22	2020	12	612	273	1	0	2093	1012	51352	59539	113996	60551	53.1168	5.31168	22861	128337	2606	7879	161683	136216	84.2488	8.42488	0	0	0	0	0	10	0.9	1	1
2020-03-29	2020	13	613	274	2	16	9	118	125	1976	2228	2094	93.9856	9.39856	60	5938	19	1247	7264	7185	98.9124	9.89124	0	0	0	0	0	10	0.9	1	1
2020-04-05	2020	14	614	275	2	15	8	87	98	1367	1560	1454	93.2051	9.32051	7816	23128	1425	3805	36174	26933	74.454	7.4454	0	0	0	0	0	10	0.9	1	1
2020-04-12	2020	15	615	276	2	14	9	92	44	1533	1678	1625	96.8415	9.68415	4425	18693	4481	19190	46789	37883	80.9656	8.09656	0	0	0	0	0	10	0.9	1	1
2020-04-19	2020	16	616	277	2	13	29	109	158	1395	1691	1504	88.9415	8.89415	941	5597	373	2326	9237	7923	85.7746	8.57746	0	0	0	0	0	10	0.9	1	1
2020-04-26	2020	17	617	278	2	12	10	107	158	1280	1555	1387	89.1961	8.91961	34	4033	11	1278	5356	5311	99.1598	9.91598	0	0	0	0	0	10	0.9	1	1
2020-05-03	2020	18	618	279	2	11	23	149	229	1912	2313	2061	89.1051	8.91051	3418	12049	929	2792	19188	14841	77.3452	7.73452	0	0	0	0	0	10	0.9	1	1
2020-05-10	2020	19	619	280	2	10	54	185	739	3014	3992	3199	80.1353	8.01353	6291	25832	2949	12612	47684	38444	80.6224	8.06224	0	0	0	0	0	10	0.9	1	1
2020-05-17	2020	20	620	281	2	9	169	234	2010	2783	5196	3017	58.0639	5.80639	3393	11442	2534	10672	28041	22114	78.8631	7.88631	0	0	0	0	0	10	0.8	1	1
2020-05-24	2020	21	621	282	2	8	330	337	3456	3820	7943	4157	52.3354	5.23354	2965	14469	412	3939	21785	18408	84.4985	8.44985	0	0	0	0	0	10	0.8	1	1
2020-05-31	2020	22	622	283	2	7	155	182	3602	4832	8771	5014	57.1657	5.71657	3549	17921	1390	3730	26590	21651	81.4253	8.14253	0	0	0	0	0	10	0.8	1	1
2020-06-07	2020	23	623	284	2	6	12	0	5857	8166	14035	8166	58.1831	5.81831	7799	24108	1327	3648	36882	27756	75.2562	7.52562	0	0	0	0	0	10	0.8	1	1
2020-06-14	2020	24	624	285	2	5	5622	6465	7814	8483	28384	14948	52.6635	5.26635	5278	20284	8791	34234	68587	54518	79.4874	7.94874	0	0	0	0	0	10	0.8	1	1
2020-06-21	2020	25	625	286	2	4	9234	6080	9664	7955	32933	14035	42.6168	4.26168	8016	35234	17353	76444	137047	111678	81.4888	8.14888	0	0	0	0	0	10	0.8	1	1
2020-06-28	2020	26	626	287	2	3	9088	4088	11914	5328	30418	9416	30.9554	3.09554	8197	36136	14292	62902	121527	99038	81.4946	8.14946	0	0	0	0	0	10	0.8	1	1
2020-07-05	2020	27	627	288	2	2	8756	5468	14108	15373	43705	20841	47.6856	4.76856	10189	29177	4042	24396	67804	53573	79.0116	7.90116	0.99999	0	0	0.99999	0	10	0.8	1	1
2020-07-12	2020	28	628	289	2	1	10589	5526	20103	19459	55677	24985	44.8749	4.48749	4486	19523	7490	25244	56743	44767	78.8943	7.88943	0.99999	0	0	0.99999	0	10	0.8	1	1
2020-07-19	2020	29	629	290	2	0	13675	12234	47847	59725	133481	71959	53.9095	5.39095	13925	181031	10264	94460	299680	275491	91.9284	9.19284	0	0	0	0	0	10	0.8	1	1
2020-07-26	2020	30	630	291	3	22	3314	2821	2558	2474	11167	5295	47.4165	4.74165	3354	20360	6292	30524	60530	50884	84.0641	8.40641	0	0	0	0	1	11	0.8	0	0
2020-08-02	2020	31	631	292	3	21	4794	3074	3700	2331	13899	5405	38.8877	3.88877	6839	20609	8005	29620	65073	50229	77.1887	7.71887	0	0	0	0	0	11	0.8	0	0
2020-08-09	2020	32	632	293	3	20	3947	2462	2707	1612	10728	4074	37.9754	3.79754	5580	24707	5066	21545	56898	46252	81.2893	8.12893	0	0	0	0	0	11	0.8	0	0
2020-08-16	2020	33	633	294	3	19	4948	2998	2920	2008	12874	5006	38.8846	3.88846	3144	10582	7165	24946	45837	35528	77.5094	7.75094	0	0	0	0	0	11	0.8	0	0
2020-08-23	2020	34	634	295	3	18	3997	2344	2435	1459	10235	3803	37.1568	3.71568	3288	9909	6300	24504	44001	34413	78.2096	7.82096	0	0	0	0	0	11	0.8	0	0
2020-08-30	2020	35	635	296	3	17	6119	3136	3462	1617	14334	4753	33.1589	3.31589	4499	11631	8923	32438	57491	44069	76.6537	7.66537	0	0	0	0	0	11	0.8	0	0
2020-09-06	2020	36	636	297	3	16	6364	3014	3635	1802	14815	4816	32.5076	3.25076	7589	23042	2666	9363	42660	32405	75.9611	7.59611	0	0	0	0	0	11	0.8	0	0
2020-09-13	2020	37	637	298	3	15	6323	2551	3597	1362	13833	3913	28.2874	2.82874	7187	25800	10652	42339	85978	68139	79.2517	7.92517	0	0	0	0	0	11	0.8	0	0
2020-09-20	2020	38	638	299	3	14	6369	2323	3775	1419	13886	3742	26.948	2.6948	4516	11285	8761	25279	49841	36564	73.3613	7.33613	0	0	0	0	0	11	0.8	0	0
2020-09-27	2020	39	639	300	3	13	6546	2415	4276	1769	15006	4184	27.8822	2.78822	5461	12389	9585	27866	55301	40255	72.7925	7.27925	0	0	0	0	0	11	0.8	0	0
2020-10-04	2020	40	640	301	3	12	7629	2621	4595	1185	16030	3806	23.743	2.3743	12773	32028	7267	20891	72959	52919	72.5325	7.25325	0.13622	0	0	0.13622	0	11	0.8	0	0
2020-10-11	2020	41	641	302	3	11	9529	3638	4233	2015	19415	5653	29.1167	2.91167	6300	24883	10948	40922	83053	65805	79.2325	7.92325	0.13622	0	0	0.13622	0	11	0.8	0	0
2020-10-18	2020	42	642	303	3	10	11816	3343	3611	2018	20788	5361	25.7889	2.57889	6691	16427	9845	27118	60081	43545	72.4772	7.24772	0	0	0	0	0	11	0.8	0	0
2020-10-25	2020	43	643	304	3	9	5684	167	4162	2072	12085	2239	18.5271	1.85271	5193	13591	1825	6332	26941	19923	73.9505	7.39505	0	0	0	0	0	11	0.8	1	0
2020-11-01	2020	44	644	305	3	8	2971	714	4321	1940	9946	2654	26.6841	2.66841	5370	13126	4042	20783	43321	33909	78.2738	7.82738	0	0	0	0	0	11	1	0	0
2020-11-08	2020	45	645	306	3	7	600	332	2996	1160	5088	1492	29.3239	2.93239	11072	34329	6803	26937	79141	61266	77.4137	7.74137	0	0	0	0	0	11	1	0	0
2020-11-15	2020	46	646	307	3	6	813	411	3387	1207	5818	1618	27.8102	2.78102	4146	9887	4438	14827	33298	24714	74.2207	7.42207	0	0	0	0	0	11	1	0	0
2020-11-22	2020	47	647	308	3	5	968	389	2820	1368	5545	1757	31.6862	3.16862	3403	7108	1750	5253	17514	12361	70.5778	7.05778	0	0	0	0	0	11	1	0	0
2020-11-29	2020	48	648	309	3	4	1016	556	4070	2222	7864	2778	35.3255	3.53255	5230	9758	1830	6375	23193	16133	69.5598	6.95598	0.136172	0	0	0.136172	0	11	1	0	0
2020-12-06	2020	49	649	310	3	3	1217	551	4277	1789	7834	2340	29.8698	2.98698	8806	23766	1935	4867	39374	28633	72.7206	7.27206	0.136172	0	0	0.136172	0	11	1	0	0
2020-12-13	2020	50	650	311	3	2	926	618	3254	2263	7061	2881	40.8016	4.08016	3923	18214	6762	32933	61832	51147	82.7193	8.27193	0.136172	0	0	0.136172	0	11	1	0	0
2020-12-20	2020	51	651	312	3	1	1605	808	4726	2715	9854	3523	35.752	3.5752	5613	12219	2691	7600	28123	19819	70.4726	7.04726	0.136172	0	0	0.136172	0	11	1	0	0
2020-12-27	2020	52	652	313	3	0	1179	642	4113	2283	8217	2925	35.5969	3.55969	4293	9335	1883	5511	21022	14846	70.6213	7.06213	0.136172	0	0	0.136172	0	11	1	1	0

## Sheet: Payment and Filing 15-2020 626
WEEK	YEAR	SERVICE_TYPE	WEEK_NRO	WEEK_ACUM	WEEK_CONS	PERIOD	DIST_DUE_DATE	VANT_TAQUILLA	VANT_PORTAL	VACTUAL_TAQUILLA	VACTUAL_PORTAL	TOTAL	TOTAL_EGOV	EGOV_ADOPTION	LEVEL_ADOPT	MOBILIZATION	SMS_ACT	SMS_ANT	SM_ADV	SW_UPDATE	SW_UPD_ACUM	PAYMENT	LAWS_REGUL	COVID19
2015-01-04	2015	2	1	101	1	1	11	0	0	309	0	309	0	0	0	0	0	0	0	0	0	0.9	0	0
2015-01-11	2015	2	2	102	2	1	10	24	0	6915	661	7600	661	8.69737	0.869737	0	0	0	0	0	0	0.9	0	0
2015-01-18	2015	2	3	103	3	1	9	418	21	7749	775	8963	796	8.88096	0.888096	0	0	0	0	0	0	0.9	0	0
2015-01-25	2015	2	4	104	4	1	8	2321	14	11535	758	14628	772	5.27755	0.527755	0	0	0	0	0	0	0.9	0	0
2015-02-01	2015	2	5	105	5	1	7	2292	0	13467	0	15759	0	0	0	0	0	0	0	0	0	0.9	0	0
2015-02-08	2015	2	6	106	6	1	6	1996	49	13892	1022	16959	1071	6.31523	0.631523	0	0	0	0	0	0	0.9	0	0
2015-02-15	2015	2	7	107	7	1	5	1735	101	13762	2004	17602	2105	11.9589	1.19589	0	0	0	0	0	0	0.9	0	0
2015-02-22	2015	2	8	108	8	1	4	1714	84	16325	2390	20513	2474	12.0606	1.20606	0	0	0	0	0	0	0.9	0	0
2015-03-01	2015	2	9	109	9	1	3	1762	92	17610	2925	22389	3017	13.4754	1.34754	0	0	0	0	0	0	0.9	0	0
2015-03-08	2015	2	10	110	10	1	2	1859	126	26443	5680	34108	5806	17.0224	1.70224	0	0	0	0	0	0	0.9	0	0
2015-03-15	2015	2	11	111	11	1	1	2856	291	34601	9503	47251	9794	20.7276	2.07276	0	0	0	0	0	0	0.9	0	0
2015-03-22	2015	2	12	112	12	1	0	3192	356	71525	21457	96530	21813	22.5971	2.25971	0	0	0	0	0	0	0.9	1	0
2015-03-29	2015	2	13	113	13	2	16	1355	102	7116	1163	9736	1265	12.993	1.2993	0	0	0	0	0	0	1	0	0
2015-04-05	2015	2	14	114	14	2	15	567	56	4117	761	5501	817	14.8518	1.48518	0	0	0	0	0	0	1	0	0
2015-04-12	2015	2	15	115	15	2	14	1672	60	6676	713	9121	773	8.47495	0.847495	0	0	0	0	0	0	1	0	0
2015-04-19	2015	2	16	116	16	2	13	1540	87	6040	634	8301	721	8.6857	0.86857	0	0	0	0	0	0	1	0	0
2015-04-26	2015	2	17	117	17	2	12	1519	69	5800	522	7910	591	7.47155	0.747155	0	0	0	0	0	0	1	0	0
2015-05-03	2015	2	18	118	18	2	11	1206	60	4968	512	6746	572	8.4791	0.84791	0	0	0	0	0	0	1	0	0
2015-05-10	2015	2	19	119	19	2	10	1361	51	6871	759	9042	810	8.9582	0.89582	0	0	0	0	0	0	1	0	0
2015-05-17	2015	2	20	120	20	2	9	1403	81	6145	531	8160	612	7.5	0.75	0	0	0	0	0	0	1	0	0
2015-05-24	2015	2	21	121	21	2	8	983	60	5368	514	6925	574	8.28881	0.828881	0	0	0	0	0	0	1	0	0
2015-05-31	2015	2	22	122	22	2	7	1445	93	7421	821	9780	914	9.3456	0.93456	0	0	0	0	0	0	1	0	0
2015-06-07	2015	2	23	123	23	2	6	1332	56	8368	870	10626	926	8.71447	0.871447	0	0	0	0	0	0	1	0	0
2015-06-14	2015	2	24	124	24	2	5	1353	87	8385	1304	11129	1391	12.4989	1.24989	0	0	0	0	0	0	1	0	0
2015-06-21	2015	2	25	125	25	2	4	1642	145	10019	1811	13617	1956	14.3644	1.43644	0	0	0	0	0	0	1	0	0
2015-06-28	2015	2	26	126	26	2	3	1980	97	10808	1483	14368	1580	10.9967	1.09967	0	0	0	0	0	0	1	0	0
2015-07-05	2015	2	27	127	27	2	2	1789	111	14896	2605	19401	2716	13.9993	1.39993	0	0	0	0	0	0	1	0	0
2015-07-12	2015	2	28	128	28	2	1	2468	158	24716	3876	31218	4034	12.922	1.2922	0	0	0	0	0	0	1	0	0
2015-07-19	2015	2	29	129	29	2	0	4714	453	81077	15134	101378	15587	15.3751	1.53751	0	0	0	0	0	0	1	1	0
2015-07-26	2015	2	30	130	30	3	22	930	64	2194	361	3549	425	11.9752	1.19752	0	0	0	0	0	0	1.03	0	0
2015-08-02	2015	2	31	131	31	3	21	1196	82	2899	284	4461	366	8.20444	0.820444	0	0	0	0	0	0	1.06	0	0
2015-08-09	2015	2	32	132	32	3	20	928	64	2040	138	3170	202	6.37224	0.637224	0	0	0	0	0	0	1.09	0	0
2015-08-16	2015	2	33	133	33	3	19	1883	164	2539	185	4771	349	7.31503	0.731503	0	0	0	0	0	0	1.12	0	0
2015-08-23	2015	2	34	134	34	3	18	1210	116	1891	138	3355	254	7.57079	0.757079	0	0	0	0	0	0	1.15	0	0
2015-08-30	2015	2	35	135	35	3	17	1403	114	2502	142	4161	256	6.15237	0.615237	0	0	0	0	0	0	1.18	0	0
2015-09-06	2015	2	36	136	36	3	16	1400	128	2382	158	4068	286	7.03048	0.703048	0	0	0	0	0	0	1.21	0	0
2015-09-13	2015	2	37	137	37	3	15	1572	148	2337	130	4187	278	6.6396	0.66396	0	0	0	0	0	0	1.24	0	0
2015-09-20	2015	2	38	138	38	3	14	1565	126	2124	113	3928	239	6.08452	0.608452	0	0	0	0	0	0	1.27	0	0
2015-09-27	2015	2	39	139	39	3	13	1528	84	2244	88	3944	172	4.36105	0.436105	0	0	0	0	0	0	1.3	0	0
2015-10-04	2015	2	40	140	40	3	12	1584	103	2222	93	4002	196	4.89755	0.489755	0	0	0	0	0	0	1.33	0	0
2015-10-11	2015	2	41	141	41	3	11	2363	95	2342	204	5004	299	5.97522	0.597522	0	0	0	0	0	0	1.36	0	0
2015-10-18	2015	2	42	142	42	3	10	3380	133	2364	277	6154	410	6.66233	0.666233	0	0	0	0	0	0	1.39	0	0
2015-10-25	2015	2	43	143	43	3	9	1096	118	2308	311	3833	429	11.1923	1.11923	0	0	0	0	0	0	1.42	0	0
2015-11-01	2015	2	44	144	44	3	8	1034	72	2602	224	3932	296	7.52798	0.752798	0	0	0	0	0	0	1.45	0	0
2015-11-08	2015	2	45	145	45	3	7	800	78	1968	188	3034	266	8.7673	0.87673	0	0	0	0	0	0	1.48	0	0
2015-11-15	2015	2	46	146	46	3	6	975	81	2492	195	3743	276	7.37376	0.737376	0	0	0	0	0	0	1.51	0	0
2015-11-22	2015	2	47	147	47	3	5	986	72	1905	167	3130	239	7.63578	0.763578	0	0	0	0	0	0	1.54	0	0
2015-11-29	2015	2	48	148	48	3	4	1441	76	2391	109	4017	185	4.60543	0.460543	0	0	0	0	0	0	1.57	0	0
2015-12-06	2015	2	49	149	49	3	3	1361	67	2443	150	4021	217	5.39667	0.539667	0	0	0	0	0	0	1.6	0	0
2015-12-13	2015	2	50	150	50	3	2	1297	53	2211	136	3697	189	5.11225	0.511225	0	0	0	0	0	0	1.63	0	0
2015-12-20	2015	2	51	151	51	3	1	1585	93	3095	223	4996	316	6.32506	0.632506	0	0	0	0	0	0	1.66	0	0
2015-12-27	2015	2	52	152	52	3	0	1116	72	2640	119	3947	191	4.83912	0.483912	0	0	0	0	0	0	1.69	0	0
2016-01-03	2016	2	1	201	53	1	11	924	53	2347	117	3441	170	4.94042	0.494042	0	0	0	0	0	0	0.9	0	0
2016-01-10	2016	2	2	202	54	1	10	0	0	2342	0	2342	0	0	0	0	0	0	0	0	0	0.9	0	0
2016-01-17	2016	2	3	203	55	1	9	415	28	3044	7	3494	35	1.00172	0.100172	0	0	0	0	0	0	0.9	0	0
2016-01-24	2016	2	4	204	56	1	8	1524	116	5041	73	6754	189	2.79834	0.279834	0	0	0	0	0	0	0.9	0	0
2016-01-31	2016	2	5	205	57	1	7	1606	123	6261	135	8125	258	3.17538	0.317538	0	0	0	0	0	0	0.9	0	0
2016-02-07	2016	2	6	206	58	1	6	1627	110	7140	146	9023	256	2.83719	0.283719	0	0	0	0	0	0	0.9	0	0
2016-02-14	2016	2	7	207	59	1	5	1729	117	7629	92	9567	209	2.18459	0.218459	0	0	0	0	0	0	0.9	0	0
2016-02-21	2016	2	8	208	60	1	4	1417	118	4918	98	6551	216	3.29721	0.329721	0	0	0	0	0	0	0.9	0	0
2016-02-28	2016	2	9	209	61	1	3	1103	105	2191	48	3447	153	4.43864	0.443864	0	0	0	0	0	0	0.9	0	0
2016-03-06	2016	2	10	210	62	1	2	900	63	2566	101	3630	164	4.51791	0.451791	0	0	0	0	0	0	0.9	0	0
2016-03-13	2016	2	11	211	63	1	1	2270	306	12550	684	15810	990	6.26186	0.626186	0	0	0	0	0	0	0.9	0	0
2016-03-20	2016	2	12	212	64	1	0	1750	130	18820	931	21631	1061	4.905	0.4905	0	0	0	0	0	0	0.9	0	0
2016-03-27	2016	2	13	213	65	2	16	447	42	8793	474	9756	516	5.28905	0.528905	0	0	0	0	0	0	1	0	0
2016-04-03	2016	2	14	214	66	2	15	1868	115	23274	1300	26557	1415	5.32816	0.532816	0	0	0	0	0	0	1	0	0
2016-04-10	2016	2	15	215	67	2	14	2119	263	33012	6947	42341	7210	17.0284	1.70284	0	0	0	0	0	0	1	0	0
2016-04-17	2016	2	16	216	68	2	13	2651	243	45893	14637	63424	14880	23.4612	2.34612	0	0	0	0	0	0	1	0	0
2016-04-24	2016	2	17	217	69	2	12	2663	242	48655	10644	62204	10886	17.5005	1.75005	0	0	0	0	0	0	1	0	0
2016-05-01	2016	2	18	218	70	2	11	3972	335	85957	16708	106972	17043	15.9322	1.59322	0	0	0	0	0	0	1	1	0
2016-05-08	2016	2	19	219	71	2	10	1859	108	6880	921	9768	1029	10.5344	1.05344	0	0	0	0	0	0	1	0	0
2016-05-15	2016	2	20	220	72	2	9	1360	112	6452	950	8874	1062	11.9675	1.19675	0	0	0	0	0	0	1	0	0
2016-05-22	2016	2	21	221	73	2	8	1524	147	7478	960	10109	1107	10.9506	1.09506	0	0	0	0	0	0	1	0	0
2016-05-29	2016	2	22	222	74	2	7	1705	117	7898	857	10577	974	9.20866	0.920866	0	0	0	0	0	0	1	0	0
2016-06-05	2016	2	23	223	75	2	6	1217	95	6651	1025	8988	1120	12.4611	1.24611	0	0	0	0	0	0	1	0	0
2016-06-12	2016	2	24	224	76	2	5	1284	77	7946	1122	10429	1199	11.4968	1.14968	0	0	0	0	0	0	1	0	0
2016-06-19	2016	2	25	225	77	2	4	1669	191	11500	1990	15350	2181	14.2085	1.42085	0	0	0	0	0	0	1	0	0
2016-06-26	2016	2	26	226	78	2	3	1586	164	10820	2086	14656	2250	15.3521	1.53521	0	0	0	0	0	0	1	0	0
2016-07-03	2016	2	27	227	79	2	2	1861	195	15633	3452	21141	3647	17.2508	1.72508	0	0	0	0	0	0	1	0	0
2016-07-10	2016	2	28	228	80	2	1	2098	231	23449	4194	29972	4425	14.7638	1.47638	0	0	0	0	0	0	1	0	0
2016-07-17	2016	2	29	229	81	2	0	4828	540	76923	12168	94459	12708	13.4535	1.34535	0	0	0	0	0	0	1	1	0
2016-07-24	2016	2	30	230	82	3	22	876	95	2571	461	4003	556	13.8896	1.38896	0	0	0	0	0	0	1.03	0	0
2016-07-31	2016	2	31	231	83	3	21	956	80	2791	276	4103	356	8.67658	0.867658	0	0	0	0	0	0	1.06	0	0
2016-08-07	2016	2	32	232	84	3	20	838	63	2517	200	3618	263	7.26921	0.726921	0	0	0	0	0	0	1.09	0	0
2016-08-14	2016	2	33	233	85	3	19	793	83	2380	161	3417	244	7.14077	0.714077	0	0	0	0	0	0	1.12	0	0
2016-08-21	2016	2	34	234	86	3	18	638	61	1856	126	2681	187	6.97501	0.697501	0	0	0	0	0	0	1.15	0	0
2016-08-28	2016	2	35	235	87	3	17	652	72	2325	149	3198	221	6.91057	0.691057	0	0	0	0	0	0	1.18	0	0
2016-09-04	2016	2	36	236	88	3	16	707	73	2362	113	3255	186	5.71429	0.571429	0	0	0	0	0	0	1.21	0	0
2016-09-11	2016	2	37	237	89	3	15	1645	28	2178	75	3926	103	2.62354	0.262354	0	0	0	0	0	0	1.24	0	0
2016-09-18	2016	2	38	238	90	3	14	1485	58	2082	82	3707	140	3.77664	0.377664	0	0	0	0	0	0	1.27	0	0
2016-09-25	2016	2	39	239	91	3	13	1833	26	2167	77	4103	103	2.51036	0.251036	0	0	0	0	0	0	1.3	0	0
2016-10-02	2016	2	40	240	92	3	12	2138	34	2408	69	4649	103	2.21553	0.221553	0	0	0	0	0	0	1.33	0	0
2016-10-09	2016	2	41	241	93	3	11	2211	86	2270	231	4798	317	6.60692	0.660692	0	0	0	0	0	0	1.36	0	0
2016-10-16	2016	2	42	242	94	3	10	2864	57	2550	209	5680	266	4.6831	0.46831	0	0	0	0	0	0	1.39	0	0
2016-10-23	2016	2	43	243	95	3	9	1452	45	1893	123	3513	168	4.78224	0.478224	0	0	0	0	0	0	1.42	0	0
2016-10-30	2016	2	44	244	96	3	8	3486	141	2669	158	6454	299	4.63279	0.463279	0	0	0	0	0	0	1.45	0	0
2016-11-06	2016	2	45	245	97	3	7	3018	154	2647	120	5939	274	4.61357	0.461357	0	0	0	0	0	0	1.48	0	0
2016-11-13	2016	2	46	246	98	3	6	1007	53	1794	76	2930	129	4.40273	0.440273	0	0	0	0	0	0	1.51	0	0
2016-11-20	2016	2	47	247	99	3	5	808	64	1689	103	2664	167	6.26877	0.626877	0	0	0	0	0	0	1.54	0	0
2016-11-27	2016	2	48	248	100	3	4	991	36	2255	132	3414	168	4.92091	0.492091	0	0	0	0	0	0	1.57	0	0
2016-12-04	2016	2	49	249	101	3	3	1131	62	2403	109	3705	171	4.61538	0.461538	0	0	0	0	0	0	1.6	0	0
2016-12-11	2016	2	50	250	102	3	2	815	53	1843	83	2794	136	4.86757	0.486757	0	0	0	0	0	0	1.63	0	0
2016-12-18	2016	2	51	251	103	3	1	1218	54	2596	125	3993	179	4.48284	0.448284	0	0	0	0	0	0	1.66	0	0
2016-12-25	2016	2	52	252	104	3	0	1182	70	2846	131	4229	201	4.7529	0.47529	0	0	0	0	0	0	1.69	0	0
2017-01-01	2017	2	1	301	105	1	11	2316	138	3433	223	6110	361	5.90835	0.590835	0	0	0	0	0	0	0.9	0	0
2017-01-08	2017	2	2	302	106	1	10	0	0	1016	0	1016	0	0	0	0	0	0	0	0	0	0.9	0	0
2017-01-15	2017	2	3	303	107	1	9	143	16	4873	0	5032	16	0.317965	0.0317965	0	0	0	0	0	0	0.9	0	0
2017-01-22	2017	2	4	304	108	1	8	604	125	7856	1844	10429	1969	18.88	1.888	0	0	0	0	0	0	0.9	0	0
2017-01-29	2017	2	5	305	109	1	7	865	179	10120	2551	13715	2730	19.9052	1.99052	0	0	0	0	0	0	0.9	0	0
2017-02-05	2017	2	6	306	110	1	6	1146	138	12627	3234	17145	3372	19.6675	1.96675	0	0	0	0	0	0	0.9	0	0
2017-02-12	2017	2	7	307	111	1	5	1354	188	15521	3176	20239	3364	16.6214	1.66214	0	0	0	0	0	0	0.9	0	0
2017-02-19	2017	2	8	308	112	1	4	1828	208	17262	3915	23213	4123	17.7616	1.77616	0	0	0	0	0	0	0.9	0	0
2017-02-26	2017	2	9	309	113	1	3	1816	144	20028	4658	26646	4802	18.0215	1.80215	0	0	0	0	0	0	0.9	0	0
2017-03-05	2017	2	10	310	114	1	2	1706	247	27858	9461	39272	9708	24.7199	2.47199	0	0	0	0	0	0	0.9	0	0
2017-03-12	2017	2	11	311	115	1	1	1753	252	39202	13279	54486	13531	24.8339	2.48339	0	0	0	0	0	0	0.9	0	0
2017-03-19	2017	2	12	312	116	1	0	2485	400	98868	28735	130488	29135	22.3277	2.23277	0	0	0	0	0	0	0.9	1	0
2017-03-26	2017	2	13	313	117	2	16	986	108	6913	1578	9585	1686	17.59	1.759	0	0	0	0	0	0	1	0	0
2017-04-02	2017	2	14	314	118	2	15	1414	142	9149	2018	12723	2160	16.9771	1.69771	0	0	0	0	0	0	1	0	0
2017-04-09	2017	2	15	315	119	2	14	1375	28	8357	362	10122	390	3.85299	0.385299	0	0	0	0	0	0	1	0	0
2017-04-16	2017	2	16	316	120	2	13	595	105	3306	743	4749	848	17.8564	1.78564	0	0	0	0	0	0	1	0	0
2017-04-23	2017	2	17	317	121	2	12	1976	145	6867	1203	10191	1348	13.2274	1.32274	0	0	0	0	0	0	1	0	0
2017-04-30	2017	2	18	318	122	2	11	4517	118	7440	1208	13283	1326	9.98268	0.998268	0	0	0	0	0	0	1	0	0
2017-05-07	2017	2	19	319	123	2	10	3521	195	6223	1346	11285	1541	13.6553	1.36553	0	0	0	0	0	0	1	0	0
2017-05-14	2017	2	20	320	124	2	9	5512	514	7424	1315	14765	1829	12.3874	1.23874	0	0	0	0	0	0	1	0	0
2017-05-21	2017	2	21	321	125	2	8	7047	453	7847	1279	16626	1732	10.4174	1.04174	0	0	0	0	0	0	1	0	0
2017-05-28	2017	2	22	322	126	2	7	13423	563	9124	1286	24396	1849	7.57911	0.757911	0	0	0	0	0	0	1	0	0
2017-06-04	2017	2	23	323	127	2	6	15846	1046	9796	2038	28726	3084	10.7359	1.07359	0	0	0	0	0	0	1	0	0
2017-06-11	2017	2	24	324	128	2	5	1673	136	10294	2290	14393	2426	16.8554	1.68554	0	0	0	0	0	0	1	0	0
2017-06-18	2017	2	25	325	129	2	4	1900	206	12633	3699	18438	3905	21.1791	2.11791	0	0	0	0	0	0	1	0	0
2017-06-25	2017	2	26	326	130	2	3	1423	106	10143	2461	14133	2567	18.1632	1.81632	0	0	0	0	0	0	1	0	0
2017-07-02	2017	2	27	327	131	2	2	1810	163	13879	3359	19211	3522	18.3332	1.83332	0	0	0	0	0	0	1	0	0
2017-07-09	2017	2	28	328	132	2	1	1834	201	22829	6016	30880	6217	20.1328	2.01328	0	0	0	0	0	0	1	0	0
2017-07-16	2017	2	29	329	133	2	0	4355	614	81349	20614	106932	21228	19.8519	1.98519	0	0	0	0	0	0	1	1	0
2017-07-23	2017	2	30	330	134	3	23	774	78	2184	543	3579	621	17.3512	1.73512	0	0	0	0	0	0	1.03	0	0
2017-07-30	2017	2	31	331	135	3	22	1381	102	3224	490	5197	592	11.3912	1.13912	0	0	0	0	0	0	1.06	0	0
2017-08-06	2017	2	32	332	136	3	21	1230	101	2769	338	4438	439	9.89184	0.989184	0	0	0	0	0	0	1.09	0	0
2017-08-13	2017	2	33	333	137	3	20	813	70	1905	215	3003	285	9.49051	0.949051	0	0	0	0	0	0	1.12	0	0
2017-08-20	2017	2	34	334	138	3	19	1042	117	2358	378	3895	495	12.7086	1.27086	0	0	0	0	0	0	1.15	0	0
2017-08-27	2017	2	35	335	139	3	18	813	106	2086	270	3275	376	11.4809	1.14809	0	0	0	0	0	0	1.18	0	0
2017-09-03	2017	2	36	336	140	3	17	1132	101	2664	240	4137	341	8.24269	0.824269	0	0	0	0	0	0	1.21	0	0
2017-09-10	2017	2	37	337	141	3	16	983	87	2204	359	3633	446	12.2764	1.22764	0	0	0	0	0	0	1.24	0	0
2017-09-17	2017	2	38	338	142	3	15	1056	111	2274	269	3710	380	10.2426	1.02426	0	0	0	0	0	0	1.27	0	0
2017-09-24	2017	2	39	339	143	3	14	1455	167	2233	224	4079	391	9.58568	0.958568	0	0	0	0	0	0	1.3	0	0
2017-10-01	2017	2	40	340	144	3	13	1701	187	2564	229	4681	416	8.88699	0.888699	0	0	0	0	0	0	1.33	0	0
2017-10-08	2017	2	41	341	145	3	12	1607	144	2118	176	4045	320	7.911	0.7911	0	0	0	0	0	0	1.36	0	0
2017-10-15	2017	2	42	342	146	3	11	1674	157	2079	201	4111	358	8.70834	0.870834	0	0	0	0	0	0	1.39	0	0
2017-10-22	2017	2	43	343	147	3	10	1654	122	1835	257	3868	379	9.79835	0.979835	0	0	0	0	0	0	1.42	0	0
2017-10-29	2017	2	44	344	148	3	9	5565	342	3236	595	9738	937	9.6221	0.96221	0	0	0	0	0	0	1.45	0	0
2017-11-05	2017	2	45	345	149	3	8	810	183	2884	381	4258	564	13.2457	1.32457	0	0	0	0	0	0	1.48	0	0
2017-11-12	2017	2	46	346	150	3	7	593	49	1915	234	2791	283	10.1397	1.01397	0	0	0	0	0	0	1.51	0	0
2017-11-19	2017	2	47	347	151	3	6	562	70	1699	176	2507	246	9.81252	0.981252	0	0	0	0	0	0	1.54	0	0
2017-11-26	2017	2	48	348	152	3	5	781	78	2354	170	3383	248	7.33077	0.733077	0	0	0	0	0	0	1.57	0	0
2017-12-03	2017	2	49	349	153	3	4	743	102	2630	167	3642	269	7.38605	0.738605	0	0	0	0	0	0	1.6	0	0
2017-12-10	2017	2	50	350	154	3	3	658	83	1860	126	2727	209	7.6641	0.76641	0	0	0	0	0	0	1.63	0	0
2017-12-17	2017	2	51	351	155	3	2	1070	139	2505	214	3928	353	8.98676	0.898676	0	0	0	0	0	0	1.66	0	0
2017-12-24	2017	2	52	352	156	3	1	1216	103	3383	202	4904	305	6.21941	0.621941	0	0	0	0	0	0	1.69	0	0
2017-12-31	2017	2	53	353	157	3	0	648	96	2484	189	3417	285	8.34065	0.834065	0	0	0	0	0	0	1.72	0	0
2018-01-07	2018	2	1	401	158	1	10	0	0	1701	0	1701	0	0	0	0	0	0	0	0	0	0.9	0	0
2018-01-14	2018	2	2	402	159	1	9	116	8	4649	0	4773	8	0.167609	0.0167609	0	0	0	0	0	0	0.9	0	0
2018-01-21	2018	2	3	403	160	1	8	1138	140	9687	703	11668	843	7.22489	0.722489	0	0	0	0	0	0	0.9	0	0
2018-01-28	2018	2	4	404	161	1	7	3172	149	11442	1622	16385	1771	10.8087	1.08087	0	0	0	0	0	0	0.9	0	0
2018-02-04	2018	2	5	405	162	1	6	2850	244	12991	2328	18413	2572	13.9684	1.39684	0	0	0	0	0	0	0.9	0	0
2018-02-11	2018	2	6	406	163	1	5	2473	223	15022	3647	21365	3870	18.1137	1.81137	0	0	0	0	0	0	0.9	0	0
2018-02-18	2018	2	7	407	164	1	4	2162	222	16590	4669	23643	4891	20.6869	2.06869	0	0	0	0	1	1	0.9	0	0
2018-02-25	2018	2	8	408	165	1	3	1964	212	19235	4506	25917	4718	18.2043	1.82043	0	0	0	0	0	1	0.9	0	0
2018-03-04	2018	2	9	409	166	1	2	2221	273	27788	9060	39342	9333	23.7227	2.37227	0	0	0	0	1	2	0.9	0	0
2018-03-11	2018	2	10	410	167	1	1	2448	334	41427	17117	61326	17451	28.4561	2.84561	0	0	0	0	0	2	0.9	0	0
2018-03-18	2018	2	11	411	168	1	0	2686	670	81215	35635	120206	36305	30.2023	3.02023	0.560579	0	0	0.560579	0	2	0.9	1	0
2018-03-25	2018	2	12	412	169	2	17	1632	182	8589	2367	12770	2549	19.9608	1.99608	0	0	0	0	0	2	1	0	0
2018-04-01	2018	2	13	413	170	2	16	840	0	8290	0	9130	0	0	0	0	0	0	0	0	2	1	0	0
2018-04-08	2018	2	14	414	171	2	15	1793	0	10911	0	12704	0	0	0	0	0	0	0	0	2	1	0	0
2018-04-15	2018	2	15	415	172	2	14	1950	8	10068	0	12026	8	0.0665225	0.00665225	0	0	0	0	0	2	1	0	0
2018-04-22	2018	2	16	416	173	2	13	1818	86	8883	751	11538	837	7.25429	0.725429	0	0	0	0	0	2	1	0	0
2018-04-29	2018	2	17	417	174	2	12	1142	198	6670	1573	9583	1771	18.4806	1.84806	0	0	0	0	0	2	1	0	0
2018-05-06	2018	2	18	418	175	2	11	1227	189	7325	2109	10850	2298	21.1797	2.11797	0	0	0	0	0	2	1	0	0
2018-05-13	2018	2	19	419	176	2	10	1527	192	7394	1664	10777	1856	17.2219	1.72219	0	0	0	0	0	2	1	0	0
2018-05-20	2018	2	20	420	177	2	9	1232	191	6491	1789	9703	1980	20.4061	2.04061	0	0	0	0	0	2	1	0	0
2018-05-27	2018	2	21	421	178	2	8	1886	247	8235	1953	12321	2200	17.8557	1.78557	0	0	0	0	0	2	1	0	0
2018-06-03	2018	2	22	422	179	2	7	1775	249	9768	2334	14126	2583	18.2854	1.82854	0	0	0	0	0	2	1	0	0
2018-06-10	2018	2	23	423	180	2	6	1388	207	10195	2954	14744	3161	21.4392	2.14392	0	0	0	0	1	3	1	0	0
2018-06-17	2018	2	24	424	181	2	5	1697	319	12495	4873	19384	5192	26.785	2.6785	0	0	0	0	0	3	1	0	0
2018-06-24	2018	2	25	425	182	2	4	2058	363	14189	4672	21282	5035	23.6585	2.36585	0	0	0	0	0	3	1	0	0
2018-07-01	2018	2	26	426	183	2	3	2011	327	15729	4895	22962	5222	22.7419	2.27419	0	0	0	0	0	3	1	0	0
2018-07-08	2018	2	27	427	184	2	2	1323	282	17274	6042	24921	6324	25.3762	2.53762	0	0	0	0	0	3	1	0	0
2018-07-15	2018	2	28	428	185	2	1	2764	529	60748	18694	82735	19223	23.2344	2.32344	0	0	0	0	0	3	1	1	0
2018-07-22	2018	2	29	429	186	2	0	1063	171	2815	879	4928	1050	21.3068	2.13068	0	0	0	0	0	3	1	0	0
2018-07-29	2018	2	30	430	187	3	22	912	152	2918	591	4573	743	16.2475	1.62475	0	0	0	0	0	3	1.03	0	0
2018-08-05	2018	2	31	431	188	3	21	1181	215	3317	595	5308	810	15.26	1.526	0	0	0	0	0	3	1.06	0	0
2018-08-12	2018	2	32	432	189	3	20	1275	349	2273	437	4334	786	18.1357	1.81357	0	0	0	0	0	3	1.09	0	0
2018-08-19	2018	2	33	433	190	3	19	1687	351	2934	807	5779	1158	20.0381	2.00381	0	0	0	0	0	3	1.12	0	0
2018-08-26	2018	2	34	434	191	3	18	1318	221	2338	647	4524	868	19.1866	1.91866	0	0	0	0	0	3	1.15	0	0
2018-09-02	2018	2	35	435	192	3	17	1456	248	3211	688	5603	936	16.7053	1.67053	0	0	0	0	0	3	1.18	0	0
2018-09-09	2018	2	36	436	193	3	16	1260	177	2609	439	4485	616	13.7347	1.37347	0	0	0	0	0	3	1.21	0	0
2018-09-16	2018	2	37	437	194	3	15	1222	81	2920	282	4505	363	8.05771	0.805771	0	0	0	0	0	3	1.24	0	0
2018-09-23	2018	2	38	438	195	3	14	1147	116	2760	257	4280	373	8.71495	0.871495	0	0	0	0	1	4	1.27	0	0
2018-09-30	2018	2	39	439	196	3	13	1213	174	2958	431	4776	605	12.6675	1.26675	0	0	0	0	0	4	1.3	0	0
2018-10-07	2018	2	40	440	197	3	12	997	210	2442	345	3994	555	13.8958	1.38958	0	0	0	0	0	4	1.33	0	0
2018-10-14	2018	2	41	441	198	3	11	1096	182	2204	272	3754	454	12.0938	1.20938	0	0	0	0	0	4	1.36	0	0
2018-10-21	2018	2	42	442	199	3	10	921	158	1757	273	3109	431	13.863	1.3863	0	0	0	0	0	4	1.39	0	0
2018-10-28	2018	2	43	443	200	3	9	938	165	2288	264	3655	429	11.7373	1.17373	0	0	0	0	0	4	1.42	0	0
2018-11-04	2018	2	44	444	201	3	8	998	148	2567	239	3952	387	9.79251	0.979251	0	0	0	0	0	4	1.45	0	0
2018-11-11	2018	2	45	445	202	3	7	815	135	1839	187	2976	322	10.8199	1.08199	0	0	0	0	0	4	1.48	0	0
2018-11-18	2018	2	46	446	203	3	6	788	123	1934	422	3267	545	16.682	1.6682	0	0	0	0	0	4	1.51	0	0
2018-11-25	2018	2	47	447	204	3	5	966	169	2888	855	4878	1024	20.9922	2.09922	0	0	0	0	0	4	1.54	0	0
2018-12-02	2018	2	48	448	205	3	4	1318	345	4955	1503	8121	1848	22.7558	2.27558	0	0	0	0	0	4	1.57	0	0
2018-12-09	2018	2	49	449	206	3	3	767	125	2722	475	4089	600	14.6735	1.46735	0	0	0	0	0	4	1.6	0	0
2018-12-16	2018	2	50	450	207	3	2	842	152	2771	457	4222	609	14.4244	1.44244	0	0	0	0	1	5	1.63	0	0
2018-12-23	2018	2	51	451	208	3	1	1405	297	4054	742	6498	1039	15.9895	1.59895	0	0	0	0	0	5	1.66	0	0
2018-12-30	2018	2	52	452	209	3	0	902	298	3563	606	5369	904	16.8374	1.68374	0	0	0	0	0	5	1.69	0	0
2019-01-06	2019	2	1	501	210	1	10	1	20	287	62	370	82	22.1622	2.21622	0	0	0	0	0	5	0.9	0	0
2019-01-13	2019	2	2	502	211	1	9	51	4	3507	0	3562	4	0.112296	0.0112296	0	0	0	0	0	5	0.9	0	0
2019-01-20	2019	2	3	503	212	1	8	19	1	8656	0	8676	1	0.011526	0.0011526	0	0	0	0	0	5	0.9	0	0
2019-01-27	2019	2	4	504	213	1	7	2812	732	12002	7794	23340	8526	36.5296	3.65296	0	0	0	0	0	5	0.9	0	0
2019-02-03	2019	2	5	505	214	1	6	2368	617	14740	8664	26389	9281	35.17	3.517	0	0	0	0	0	5	0.9	0	0
2019-02-10	2019	2	6	506	215	1	5	2301	480	18628	7513	28922	7993	27.6364	2.76364	0	0	0	0	0	5	0.9	0	0
2019-02-17	2019	2	7	507	216	1	4	2111	503	18659	9281	30554	9784	32.022	3.2022	0.0957607	0	0	0.0957607	0	5	0.9	0	0
2019-02-24	2019	2	8	508	217	1	3	2122	351	21013	6474	29960	6825	22.7804	2.27804	0.0957607	0	0	0.0957607	1	6	0.9	0	0
2019-03-03	2019	2	9	509	218	1	2	2289	240	27490	7117	37136	7357	19.811	1.9811	0.0957607	0	0	0.0957607	0	6	0.9	0	0
2019-03-10	2019	2	10	510	219	1	1	2559	717	31526	18272	53074	18989	35.7783	3.57783	0.0957607	0	0	0.0957607	0	6	0.9	0	0
2019-03-17	2019	2	11	511	220	1	0	2616	633	38265	24424	65938	25057	38.0008	3.80008	0.0957607	0	0	0.0957607	0	6	0.9	0	0
2019-03-24	2019	2	12	512	221	2	17	3914	1386	89834	59815	154949	61201	39.4975	3.94975	0	0	0	0	0	6	1	1	0
2019-03-31	2019	2	13	513	222	2	16	1678	372	7454	2898	12402	3270	26.3667	2.63667	0	0	0	0	0	6	1	0	0
2019-04-07	2019	2	14	514	223	2	15	1687	354	7822	2155	12018	2509	20.877	2.0877	0	0	0	0	1	7	1	0	0
2019-04-14	2019	2	15	515	224	2	14	1473	263	6539	1456	9731	1719	17.6652	1.76652	0	0	0	0	0	7	1	0	0
2019-04-21	2019	2	16	516	225	2	13	568	163	3177	921	4829	1084	22.4477	2.24477	0	0	0	0	0	7	1	0	0
2019-04-28	2019	2	17	517	226	2	12	1248	242	5889	1286	8665	1528	17.6342	1.76342	0	0	0	0	0	7	1	0	0
2019-05-05	2019	2	18	518	227	2	11	1230	353	6053	1928	9564	2281	23.8499	2.38499	0.56136	0	0.56136	0	0	7	1	0	0
2019-05-12	2019	2	19	519	228	2	10	1475	261	6486	1378	9600	1639	17.0729	1.70729	0.545031	0.358352	0	0.18668	0	7	1	0	0
2019-05-19	2019	2	20	520	229	2	9	2129	459	6675	1946	11209	2405	21.456	2.1456	0.498117	0.141835	0.169602	0.18668	0	7	1	0	0
2019-05-26	2019	2	21	521	230	2	8	2415	460	7240	1808	11923	2268	19.0221	1.90221	-0.691681	0.121639	-1	0.18668	0	7	1	0	0
2019-06-02	2019	2	22	522	231	2	7	2267	434	8393	1965	13059	2399	18.3705	1.83705	0.72133	0.284774	0.249876	0.18668	0	7	1	0	0
2019-06-09	2019	2	23	523	232	2	6	1641	288	8136	3034	13099	3322	25.3607	2.53607	0.529458	0.200331	0.142448	0.18668	1	8	1	0	0
2019-06-16	2019	2	24	524	233	2	5	2673	669	11912	4340	19594	5009	25.5639	2.55639	0.238102	0.051422	0	0.18668	0	8	1	0	0
2019-06-23	2019	2	25	525	234	2	4	2486	434	14745	4579	22244	5013	22.5364	2.25364	0.266338	0.0796583	0	0.18668	0	8	1	0	0
2019-06-30	2019	2	26	526	235	2	3	2157	448	11933	4846	19384	5294	27.3112	2.73112	0.337811	0.151131	0	0.18668	0	8	1	0	0
2019-07-07	2019	2	27	527	236	2	2	2250	494	16323	8030	27097	8524	31.4574	3.14574	0.243938	0.0876813	-0.0304231	0.18668	0	8	1	0	0
2019-07-14	2019	2	28	528	237	2	1	2427	511	24426	9710	37074	10221	27.5692	2.75692	0	0	0	0	1	9	1	0	0
2019-07-21	2019	2	29	529	238	2	0	4094	1163	67126	29621	102004	30784	30.1792	3.01792	0.719643	0	0.719643	0	0	9	1	1	0
2019-07-28	2019	2	30	530	239	3	22	1511	328	2811	769	5419	1097	20.2436	2.02436	0	0	0	0	0	9	1.03	0	0
2019-08-04	2019	2	31	531	240	3	21	2039	424	3804	850	7117	1274	17.9008	1.79008	0	0	0	0	0	9	1.06	0	0
2019-08-11	2019	2	32	532	241	3	20	1418	307	2218	416	4359	723	16.5864	1.65864	0	0	0	0	0	9	1.09	0	0
2019-08-18	2019	2	33	533	242	3	19	2129	472	2759	671	6031	1143	18.9521	1.89521	0	0	0	0	0	9	1.12	0	0
2019-08-25	2019	2	34	534	243	3	18	1771	295	2150	219	4435	514	11.5896	1.15896	0	0	0	0	1	10	1.15	0	0
2019-09-01	2019	2	35	535	244	3	17	2309	414	3095	341	6159	755	12.2585	1.22585	0	0	0	0	0	10	1.18	0	0
2019-09-08	2019	2	36	536	245	3	16	2255	432	3236	334	6257	766	12.2423	1.22423	0	0	0	0	0	10	1.21	0	0
2019-09-15	2019	2	37	537	246	3	15	2552	433	2421	275	5681	708	12.4626	1.24626	0	0	0	0	0	10	1.24	0	0
2019-09-22	2019	2	38	538	247	3	14	2075	358	2446	282	5161	640	12.4007	1.24007	0	0	0	0	0	10	1.27	0	0
2019-09-29	2019	2	39	539	248	3	13	2433	708	2612	298	6051	1006	16.6254	1.66254	0	0	0	0	0	10	1.3	0	0
2019-10-06	2019	2	40	540	249	3	12	3136	1025	3648	424	8233	1449	17.5999	1.75999	0	0	0	0	0	10	1.33	0	0
2019-10-13	2019	2	41	541	250	3	11	2793	592	2491	315	6191	907	14.6503	1.46503	0	0	0	0	0	10	1.36	0	0
2019-10-20	2019	2	42	542	251	3	10	2051	542	1977	330	4900	872	17.7959	1.77959	0	0	0	0	0	10	1.39	0	0
2019-10-27	2019	2	43	543	252	3	9	2503	590	2693	363	6149	953	15.4985	1.54985	0	0	0	0	0	10	1.42	0	0
2019-11-03	2019	2	44	544	253	3	8	3056	851	4513	709	9129	1560	17.0884	1.70884	0	0	0	0	0	10	1.45	0	0
2019-11-10	2019	2	45	545	254	3	7	1894	482	2167	336	4879	818	16.7657	1.67657	0	0	0	0	0	10	1.48	0	0
2019-11-17	2019	2	46	546	255	3	6	2017	567	2476	806	5866	1373	23.4061	2.34061	0	0	0	0	0	10	1.51	0	0
2019-11-24	2019	2	47	547	256	3	5	1884	530	2603	362	5379	892	16.583	1.6583	0	0	0	0	0	10	1.54	0	0
2019-12-01	2019	2	48	548	257	3	4	2302	601	3159	418	6480	1019	15.7253	1.57253	0	0	0	0	0	10	1.57	0	0
2019-12-08	2019	2	49	549	258	3	3	2338	762	3298	381	6779	1143	16.8609	1.68609	0	0	0	0	0	10	1.6	0	0
2019-12-15	2019	2	50	550	259	3	2	2478	707	3169	522	6876	1229	17.8738	1.78738	0	0	0	0	0	10	1.63	0	0
2019-12-22	2019	2	51	551	260	3	1	2722	907	4001	912	8542	1819	21.2948	2.12948	0	0	0	0	0	10	1.66	0	0
2019-12-29	2019	2	52	552	261	3	0	1966	631	3727	686	7010	1317	18.7874	1.87874	0	0	0	0	0	10	1.69	0	0
2020-01-05	2020	2	1	601	262	1	11	330	400	1254	474	2458	874	35.5574	3.55574	0.550135	0.550135	0	0	0	10	0.9	0	0
2020-01-12	2020	2	2	602	263	1	10	9	0	6534	2193	8736	2193	25.103	2.5103	0.924012	0	0.924012	0	0	10	0.9	0	0
2020-01-19	2020	2	3	603	264	1	9	0	0	11831	4836	16667	4836	29.0154	2.90154	0.161224	0.161224	0	0	0	10	0.9	0	0
2020-01-26	2020	2	4	604	265	1	8	1274	276	11660	7074	20284	7350	36.2355	3.62355	0.598591	0.598591	0	0	0	10	0.9	0	0
2020-02-02	2020	2	5	605	266	1	7	3268	706	14253	8737	26964	9443	35.0208	3.50208	1.90814	0.913516	0.994629	0	0	10	0.9	0	0
2020-02-09	2020	2	6	606	267	1	6	2684	531	18448	9216	30879	9747	31.5651	3.15651	0.751175	0	0.751175	0	0	10	0.9	0	0
2020-02-16	2020	2	7	607	268	1	5	2479	487	19073	8154	30193	8641	28.6192	2.86192	0	0	0	0	0	10	0.9	0	0
2020-02-23	2020	2	8	608	269	1	4	2097	481	19800	9617	31995	10098	31.5612	3.15612	1	1	0	0	0	10	0.9	0	0
2020-03-01	2020	2	9	609	270	1	3	2706	328	24505	7961	35500	8289	23.3493	2.33493	0	0	0	0	0	10	0.9	1	1
2020-03-08	2020	2	10	610	271	1	2	2269	577	28816	22537	54199	23114	42.6465	4.26465	0.5169	0	0	0.5169	0	10	0.9	1	1
2020-03-15	2020	2	11	611	272	1	1	2209	630	35419	24082	62340	24712	39.6407	3.96407	0.5169	0	0	0.5169	0	10	0.9	1	1
2020-03-22	2020	2	12	612	273	1	0	2093	1012	51352	59539	113996	60551	53.1168	5.31168	0	0	0	0	0	10	0.9	1	1
2020-03-29	2020	2	13	613	274	2	16	9	118	125	1976	2228	2094	93.9856	9.39856	0	0	0	0	0	10	0.9	1	1
2020-04-05	2020	2	14	614	275	2	15	8	87	98	1367	1560	1454	93.2051	9.32051	0	0	0	0	0	10	0.9	1	1
2020-04-12	2020	2	15	615	276	2	14	9	92	44	1533	1678	1625	96.8415	9.68415	0	0	0	0	0	10	0.9	1	1
2020-04-19	2020	2	16	616	277	2	13	29	109	158	1395	1691	1504	88.9415	8.89415	0	0	0	0	0	10	0.9	1	1
2020-04-26	2020	2	17	617	278	2	12	10	107	158	1280	1555	1387	89.1961	8.91961	0	0	0	0	0	10	0.9	1	1
2020-05-03	2020	2	18	618	279	2	11	23	149	229	1912	2313	2061	89.1051	8.91051	0	0	0	0	0	10	0.9	1	1
2020-05-10	2020	2	19	619	280	2	10	54	185	739	3014	3992	3199	80.1353	8.01353	0	0	0	0	0	10	0.9	1	1
2020-05-17	2020	2	20	620	281	2	9	169	234	2010	2783	5196	3017	58.0639	5.80639	0	0	0	0	0	10	0.8	1	1
2020-05-24	2020	2	21	621	282	2	8	330	337	3456	3820	7943	4157	52.3354	5.23354	0	0	0	0	0	10	0.8	1	1
2020-05-31	2020	2	22	622	283	2	7	155	182	3602	4832	8771	5014	57.1657	5.71657	0	0	0	0	0	10	0.8	1	1
2020-06-07	2020	2	23	623	284	2	6	12	0	5857	8166	14035	8166	58.1831	5.81831	0	0	0	0	0	10	0.8	1	1
2020-06-14	2020	2	24	624	285	2	5	5622	6465	7814	8483	28384	14948	52.6635	5.26635	0	0	0	0	0	10	0.8	1	1
2020-06-21	2020	2	25	625	286	2	4	9234	6080	9664	7955	32933	14035	42.6168	4.26168	0	0	0	0	0	10	0.8	1	1
2020-06-28	2020	2	26	626	287	2	3	9088	4088	11914	5328	30418	9416	30.9554	3.09554	0	0	0	0	0	10	0.8	1	1
2020-07-05	2020	2	27	627	288	2	2	8756	5468	14108	15373	43705	20841	47.6856	4.76856	0.99999	0	0	0.99999	0	10	0.8	1	1
2020-07-12	2020	2	28	628	289	2	1	10589	5526	20103	19459	55677	24985	44.8749	4.48749	0.99999	0	0	0.99999	0	10	0.8	1	1
2020-07-19	2020	2	29	629	290	2	0	13675	12234	47847	59725	133481	71959	53.9095	5.39095	0	0	0	0	0	10	0.8	1	1
2020-07-26	2020	2	30	630	291	3	22	3314	2821	2558	2474	11167	5295	47.4165	4.74165	0	0	0	0	1	11	0.8	0	0
2020-08-02	2020	2	31	631	292	3	21	4794	3074	3700	2331	13899	5405	38.8877	3.88877	0	0	0	0	0	11	0.8	0	0
2020-08-09	2020	2	32	632	293	3	20	3947	2462	2707	1612	10728	4074	37.9754	3.79754	0	0	0	0	0	11	0.8	0	0
2020-08-16	2020	2	33	633	294	3	19	4948	2998	2920	2008	12874	5006	38.8846	3.88846	0	0	0	0	0	11	0.8	0	0
2020-08-23	2020	2	34	634	295	3	18	3997	2344	2435	1459	10235	3803	37.1568	3.71568	0	0	0	0	0	11	0.8	0	0
2020-08-30	2020	2	35	635	296	3	17	6119	3136	3462	1617	14334	4753	33.1589	3.31589	0	0	0	0	0	11	0.8	0	0
2020-09-06	2020	2	36	636	297	3	16	6364	3014	3635	1802	14815	4816	32.5076	3.25076	0	0	0	0	0	11	0.8	0	0
2020-09-13	2020	2	37	637	298	3	15	6323	2551	3597	1362	13833	3913	28.2874	2.82874	0	0	0	0	0	11	0.8	0	0
2020-09-20	2020	2	38	638	299	3	14	6369	2323	3775	1419	13886	3742	26.948	2.6948	0	0	0	0	0	11	0.8	0	0
2020-09-27	2020	2	39	639	300	3	13	6546	2415	4276	1769	15006	4184	27.8822	2.78822	0	0	0	0	0	11	0.8	0	0
2020-10-04	2020	2	40	640	301	3	12	7629	2621	4595	1185	16030	3806	23.743	2.3743	0.13622	0	0	0.13622	0	11	0.8	0	0
2020-10-11	2020	2	41	641	302	3	11	9529	3638	4233	2015	19415	5653	29.1167	2.91167	0.13622	0	0	0.13622	0	11	0.8	0	0
2020-10-18	2020	2	42	642	303	3	10	11816	3343	3611	2018	20788	5361	25.7889	2.57889	0	0	0	0	0	11	0.8	0	0
2020-10-25	2020	2	43	643	304	3	9	5684	167	4162	2072	12085	2239	18.5271	1.85271	0	0	0	0	0	11	0.8	1	0
2020-11-01	2020	2	44	644	305	3	8	2971	714	4321	1940	9946	2654	26.6841	2.66841	0	0	0	0	0	11	1	0	0
2020-11-08	2020	2	45	645	306	3	7	600	332	2996	1160	5088	1492	29.3239	2.93239	0	0	0	0	0	11	1	0	0
2020-11-15	2020	2	46	646	307	3	6	813	411	3387	1207	5818	1618	27.8102	2.78102	0	0	0	0	0	11	1	0	0
2020-11-22	2020	2	47	647	308	3	5	968	389	2820	1368	5545	1757	31.6862	3.16862	0	0	0	0	0	11	1	0	0
2020-11-29	2020	2	48	648	309	3	4	1016	556	4070	2222	7864	2778	35.3255	3.53255	0.136172	0	0	0.136172	0	11	1	0	0
2020-12-06	2020	2	49	649	310	3	3	1217	551	4277	1789	7834	2340	29.8698	2.98698	0.136172	0	0	0.136172	0	11	1	0	0
2020-12-13	2020	2	50	650	311	3	2	926	618	3254	2263	7061	2881	40.8016	4.08016	0.136172	0	0	0.136172	0	11	1	0	0
2020-12-20	2020	2	51	651	312	3	1	1605	808	4726	2715	9854	3523	35.752	3.5752	0.136172	0	0	0.136172	0	11	1	0	0
2020-12-27	2020	2	52	652	313	3	0	1179	642	4113	2283	8217	2925	35.5969	3.55969	0.136172	0	0	0.136172	0	11	1	1	0
2015-01-04	2015	1	1	101	1	1	11	0	0	748	0	748	0	0	0	0	0	0	0	0	0	0.9	0	0
2015-01-11	2015	1	2	102	2	1	10	46	0	11028	0	11074	0	0	0	0	0	0	0	0	0	0.9	0	0
2015-01-18	2015	1	3	103	3	1	9	834	0	11572	0	12406	0	0	0	0	0	0	0	0	0	0.9	0	0
2015-01-25	2015	1	4	104	4	1	8	6124	0	16484	0	22608	0	0	0	0	0	0	0	0	0	0.9	0	0
2015-02-01	2015	1	5	105	5	1	7	5323	0	16855	0	22178	0	0	0	0	0	0	0	0	0	0.9	0	0
2015-02-08	2015	1	6	106	6	1	6	4147	1938	20107	9033	35225	10971	31.1455	3.11455	0	0	0	0	0	0	0.9	0	0
2015-02-15	2015	1	7	107	7	1	5	3413	3362	18280	18133	43188	21495	49.7708	4.97708	0	0	0	0	0	0	0.9	0	0
2015-02-22	2015	1	8	108	8	1	4	3678	3215	19859	19416	46168	22631	49.0188	4.90188	0	0	0	0	0	0	0.9	0	0
2015-03-01	2015	1	9	109	9	1	3	3614	3455	20919	21715	49703	25170	50.6408	5.06408	0	0	0	0	0	0	0.9	0	0
2015-03-08	2015	1	10	110	10	1	2	3637	3571	27066	33763	68037	37334	54.8731	5.48731	0	0	0	0	0	0	0.9	0	0
2015-03-15	2015	1	11	111	11	1	1	4458	4593	32432	56178	97661	60771	62.2265	6.22265	0	0	0	0	0	0	0.9	0	0
2015-03-22	2015	1	12	112	12	1	0	5766	6896	45222	122605	180489	129501	71.7501	7.17501	0	0	0	0	0	0	0.9	1	0
2015-03-29	2015	1	13	113	13	2	16	2725	3279	9845	15198	31047	18477	59.513	5.9513	0	0	0	0	0	0	1	0	0
2015-04-05	2015	1	14	114	14	2	15	813	2112	4198	9605	16728	11717	70.0442	7.00442	0	0	0	0	0	0	1	0	0
2015-04-12	2015	1	15	115	15	2	14	3339	2942	8935	9838	25054	12780	51.0098	5.10098	0	0	0	0	0	0	1	0	0
2015-04-19	2015	1	16	116	16	2	13	2938	2956	7564	6850	20308	9806	48.2864	4.82864	0	0	0	0	0	0	1	0	0
2015-04-26	2015	1	17	117	17	2	12	2768	2596	7057	6046	18467	8642	46.797	4.6797	0	0	0	0	0	0	1	0	0
2015-05-03	2015	1	18	118	18	2	11	2455	2338	5968	5470	16231	7808	48.1055	4.81055	0	0	0	0	0	0	1	0	0
2015-05-10	2015	1	19	119	19	2	10	2617	2556	8165	8606	21944	11162	50.8658	5.08658	0	0	0	0	0	0	1	0	0
2015-05-17	2015	1	20	120	20	2	9	2587	2610	7519	6472	19188	9082	47.3317	4.73317	0	0	0	0	0	0	1	0	0
2015-05-24	2015	1	21	121	21	2	8	1994	2209	6643	5724	16570	7933	47.8757	4.78757	0	0	0	0	0	0	1	0	0
2015-05-31	2015	1	22	122	22	2	7	2813	2937	8741	8257	22748	11194	49.2087	4.92087	0	0	0	0	0	0	1	0	0
2015-06-07	2015	1	23	123	23	2	6	2408	2683	9684	10113	24888	12796	51.4143	5.14143	0	0	0	0	0	0	1	0	0
2015-06-14	2015	1	24	124	24	2	5	2206	2255	9552	8978	22991	11233	48.8582	4.88582	0	0	0	0	0	0	1	0	0
2015-06-21	2015	1	25	125	25	2	4	3559	3969	11026	11355	29909	15324	51.2354	5.12354	0	0	0	0	0	0	1	0	0
2015-06-28	2015	1	26	126	26	2	3	4410	3338	11880	10354	29982	13692	45.6674	4.56674	0	0	0	0	0	0	1	0	0
2015-07-05	2015	1	27	127	27	2	2	3413	2755	15314	14479	35961	17234	47.9241	4.79241	0	0	0	0	0	0	1	0	0
2015-07-12	2015	1	28	128	28	2	1	4575	3691	24001	22031	54298	25722	47.3719	4.73719	0	0	0	0	0	0	1	0	0
2015-07-19	2015	1	29	129	29	2	0	6940	7733	48326	81248	144247	88981	61.6866	6.16866	0	0	0	0	0	0	1	1	0
2015-07-26	2015	1	30	130	30	3	22	1702	2465	2518	3803	10488	6268	59.7635	5.97635	0	0	0	0	0	0	1.03	0	0
2015-08-02	2015	1	31	131	31	3	21	2223	2463	3315	2911	10912	5374	49.2485	4.92485	0	0	0	0	0	0	1.06	0	0
2015-08-09	2015	1	32	132	32	3	20	1564	1767	2439	1664	7434	3431	46.1528	4.61528	0	0	0	0	0	0	1.09	0	0
2015-08-16	2015	1	33	133	33	3	19	3090	3529	3075	2398	12092	5927	49.0159	4.90159	0	0	0	0	0	0	1.12	0	0
2015-08-23	2015	1	34	134	34	3	18	1848	2537	2256	1848	8489	4385	51.6551	5.16551	0	0	0	0	0	0	1.15	0	0
2015-08-30	2015	1	35	135	35	3	17	2401	2720	2915	2050	10086	4770	47.2933	4.72933	0	0	0	0	0	0	1.18	0	0
2015-09-06	2015	1	36	136	36	3	16	2278	2574	2743	2044	9639	4618	47.9095	4.79095	0	0	0	0	0	0	1.21	0	0
2015-09-13	2015	1	37	137	37	3	15	2435	3333	2710	2085	10563	5418	51.2922	5.12922	0	0	0	0	0	0	1.24	0	0
2015-09-20	2015	1	38	138	38	3	14	2505	2628	2473	1749	9355	4377	46.7878	4.67878	0	0	0	0	0	0	1.27	0	0
2015-09-27	2015	1	39	139	39	3	13	2459	2468	2607	1782	9316	4250	45.6204	4.56204	0	0	0	0	0	0	1.3	0	0
2015-10-04	2015	1	40	140	40	3	12	2428	2536	2541	1716	9221	4252	46.1121	4.61121	0	0	0	0	0	0	1.33	0	0
2015-10-11	2015	1	41	141	41	3	11	3721	2965	2806	2344	11836	5309	44.8547	4.48547	0	0	0	0	0	0	1.36	0	0
2015-10-18	2015	1	42	142	42	3	10	5712	3171	2903	2826	14612	5997	41.0416	4.10416	0	0	0	0	0	0	1.39	0	0
2015-10-25	2015	1	43	143	43	3	9	2025	2567	2638	3036	10266	5603	54.5782	5.45782	0	0	0	0	0	0	1.42	0	0
2015-11-01	2015	1	44	144	44	3	8	1845	2446	2945	2683	9919	5129	51.7088	5.17088	0	0	0	0	0	0	1.45	0	0
2015-11-08	2015	1	45	145	45	3	7	1483	2227	2280	2375	8365	4602	55.0149	5.50149	0	0	0	0	0	0	1.48	0	0
2015-11-15	2015	1	46	146	46	3	6	1954	2415	3033	2420	9822	4835	49.2262	4.92262	0	0	0	0	0	0	1.51	0	0
2015-11-22	2015	1	47	147	47	3	5	2230	1931	2342	1915	8418	3846	45.6878	4.56878	0	0	0	0	0	0	1.54	0	0
2015-11-29	2015	1	48	148	48	3	4	3138	2004	2879	1642	9663	3646	37.7316	3.77316	0	0	0	0	0	0	1.57	0	0
2015-12-06	2015	1	49	149	49	3	3	2421	1773	2868	1740	8802	3513	39.9114	3.99114	0	0	0	0	0	0	1.6	0	0
2015-12-13	2015	1	50	150	50	3	2	1985	1763	2514	1717	7979	3480	43.6145	4.36145	0	0	0	0	0	0	1.63	0	0
2015-12-20	2015	1	51	151	51	3	1	2651	2327	3601	2654	11233	4981	44.3426	4.43426	0	0	0	0	0	0	1.66	0	0
2015-12-27	2015	1	52	152	52	3	0	1763	1095	3024	1373	7255	2468	34.0179	3.40179	0	0	0	0	0	0	1.69	0	0
2016-01-03	2016	1	1	201	53	1	11	1316	904	2656	1116	5992	2020	33.7116	3.37116	0	0	0	0	0	0	0.9	0	0
2016-01-10	2016	1	2	202	54	1	10	1	0	3514	0	3515	0	0	0	0	0	0	0	0	0	0.9	0	0
2016-01-17	2016	1	3	203	55	1	9	432	558	4830	251	6071	809	13.3256	1.33256	0	0	0	0	0	0	0.9	0	0
2016-01-24	2016	1	4	204	56	1	8	2784	2603	7713	1079	14179	3682	25.968	2.5968	0	0	0	0	0	0	0.9	0	0
2016-01-31	2016	1	5	205	57	1	7	3460	3235	10469	1713	18877	4948	26.2118	2.62118	0	0	0	0	0	0	0.9	0	0
2016-02-07	2016	1	6	206	58	1	6	3576	2579	12166	1932	20253	4511	22.2732	2.22732	0	0	0	0	0	0	0.9	0	0
2016-02-14	2016	1	7	207	59	1	5	3243	3557	12798	2723	22321	6280	28.1349	2.81349	0	0	0	0	0	0	0.9	0	0
2016-02-21	2016	1	8	208	60	1	4	2781	2686	6323	1881	13671	4567	33.4065	3.34065	0	0	0	0	0	0	0.9	0	0
2016-02-28	2016	1	9	209	61	1	3	2065	2233	1892	1948	8138	4181	51.3763	5.13763	0	0	0	0	0	0	0.9	0	0
2016-03-06	2016	1	10	210	62	1	2	2053	2728	4547	4007	13335	6735	50.5062	5.05062	0	0	0	0	0	0	0.9	0	0
2016-03-13	2016	1	11	211	63	1	1	2470	3949	20345	7904	34668	11853	34.19	3.419	0	0	0	0	0	0	0.9	0	0
2016-03-20	2016	1	12	212	64	1	0	2996	4079	27299	9803	44177	13882	31.4236	3.14236	0	0	0	0	0	0	0.9	0	0
2016-03-27	2016	1	13	213	65	2	16	561	1739	11116	4664	18080	6403	35.4148	3.54148	0	0	0	0	0	0	1	0	0
2016-04-03	2016	1	14	214	66	2	15	3194	4633	33824	12289	53940	16922	31.3719	3.13719	0	0	0	0	0	0	1	0	0
2016-04-10	2016	1	15	215	67	2	14	3434	5880	46362	34939	90615	40819	45.0466	4.50466	0	0	0	0	0	0	1	0	0
2016-04-17	2016	1	16	216	68	2	13	4100	7440	46589	70166	128295	77606	60.4903	6.04903	0	0	0	0	0	0	1	0	0
2016-04-24	2016	1	17	217	69	2	12	4636	7167	39760	49109	100672	56276	55.9003	5.59003	0	0	0	0	0	0	1	0	0
2016-05-01	2016	1	18	218	70	2	11	5921	8726	39936	75225	129808	83951	64.6732	6.46732	0	0	0	0	0	0	1	1	0
2016-05-08	2016	1	19	219	71	2	10	3417	3164	10206	8193	24980	11357	45.4644	4.54644	0	0	0	0	0	0	1	0	0
2016-05-15	2016	1	20	220	72	2	9	2202	3105	8007	8496	21810	11601	53.1912	5.31912	0	0	0	0	0	0	1	0	0
2016-05-22	2016	1	21	221	73	2	8	2658	3685	9456	8894	24693	12579	50.9416	5.09416	0	0	0	0	0	0	1	0	0
2016-05-29	2016	1	22	222	74	2	7	2746	3482	9419	8706	24353	12188	50.0472	5.00472	0	0	0	0	0	0	1	0	0
2016-06-05	2016	1	23	223	75	2	6	1906	3102	7463	8854	21325	11956	56.0657	5.60657	0	0	0	0	0	0	1	0	0
2016-06-12	2016	1	24	224	76	2	5	2000	3390	8805	9491	23686	12881	54.3823	5.43823	0	0	0	0	0	0	1	0	0
2016-06-19	2016	1	25	225	77	2	4	2752	4006	12244	13563	32565	17569	53.9506	5.39506	0	0	0	0	0	0	1	0	0
2016-06-26	2016	1	26	226	78	2	3	2382	4104	11142	13734	31362	17838	56.8778	5.68778	0	0	0	0	0	0	1	0	0
2016-07-03	2016	1	27	227	79	2	2	2633	4327	15120	19267	41347	23594	57.0634	5.70634	0	0	0	0	0	0	1	0	0
2016-07-10	2016	1	28	228	80	2	1	3348	5344	21054	25410	55156	30754	55.7582	5.57582	0	0	0	0	0	0	1	0	0
2016-07-17	2016	1	29	229	81	2	0	5339	9848	42277	73034	130498	82882	63.5121	6.35121	0	0	0	0	0	0	1	1	0
2016-07-24	2016	1	30	230	82	3	22	1199	3102	2723	5799	12823	8901	69.4143	6.94143	0	0	0	0	0	0	1.03	0	0
2016-07-31	2016	1	31	231	83	3	21	1349	3201	3120	3558	11228	6759	60.1977	6.01977	0	0	0	0	0	0	1.06	0	0
2016-08-07	2016	1	32	232	84	3	20	1340	2798	2820	2733	9691	5531	57.0736	5.70736	0	0	0	0	0	0	1.09	0	0
2016-08-14	2016	1	33	233	85	3	19	1255	2740	2663	2339	8997	5079	56.4522	5.64522	0	0	0	0	0	0	1.12	0	0
2016-08-21	2016	1	34	234	86	3	18	935	2380	2049	1942	7306	4322	59.1569	5.91569	0	0	0	0	0	0	1.15	0	0
2016-08-28	2016	1	35	235	87	3	17	1091	3200	2563	2314	9168	5514	60.144	6.0144	0	0	0	0	0	0	1.18	0	0
2016-09-04	2016	1	36	236	88	3	16	913	2864	2704	1519	8000	4383	54.7875	5.47875	0	0	0	0	0	0	1.21	0	0
2016-09-11	2016	1	37	237	89	3	15	803	3860	2620	1209	8492	5069	59.6915	5.96915	0	0	0	0	0	0	1.24	0	0
2016-09-18	2016	1	38	238	90	3	14	720	3446	2527	1213	7906	4659	58.9299	5.89299	0	0	0	0	0	0	1.27	0	0
2016-09-25	2016	1	39	239	91	3	13	583	2967	2565	1263	7378	4230	57.3326	5.73326	0	0	0	0	0	0	1.3	0	0
2016-10-02	2016	1	40	240	92	3	12	660	2853	2832	1161	7506	4014	53.4772	5.34772	0	0	0	0	0	0	1.33	0	0
2016-10-09	2016	1	41	241	93	3	11	630	3857	2664	2368	9519	6225	65.3955	6.53955	0	0	0	0	0	0	1.36	0	0
2016-10-16	2016	1	42	242	94	3	10	763	3598	3017	2203	9581	5801	60.5469	6.05469	0	0	0	0	0	0	1.39	0	0
2016-10-23	2016	1	43	243	95	3	9	380	2992	2172	1638	7182	4630	64.4667	6.44667	0	0	0	0	0	0	1.42	0	0
2016-10-30	2016	1	44	244	96	3	8	583	7514	3142	2000	13239	9514	71.8634	7.18634	0	0	0	0	0	0	1.45	0	0
2016-11-06	2016	1	45	245	97	3	7	659	3924	3195	1065	8843	4989	56.4175	5.64175	0	0	0	0	0	0	1.48	0	0
2016-11-13	2016	1	46	246	98	3	6	361	2339	2051	1240	5991	3579	59.7396	5.97396	0	0	0	0	0	0	1.51	0	0
2016-11-20	2016	1	47	247	99	3	5	356	1777	2010	1148	5291	2925	55.2826	5.52826	0	0	0	0	0	0	1.54	0	0
2016-11-27	2016	1	48	248	100	3	4	719	1909	2624	1380	6632	3289	49.5929	4.95929	0	0	0	0	0	0	1.57	0	0
2016-12-04	2016	1	49	249	101	3	3	771	2014	2862	1252	6899	3266	47.3402	4.73402	0	0	0	0	0	0	1.6	0	0
2016-12-11	2016	1	50	250	102	3	2	656	1838	2091	1101	5686	2939	51.6884	5.16884	0	0	0	0	0	0	1.63	0	0
2016-12-18	2016	1	51	251	103	3	1	792	2122	3014	1257	7185	3379	47.0285	4.70285	0	0	0	0	0	0	1.66	0	0
2016-12-25	2016	1	52	252	104	3	0	725	2208	3184	1318	7435	3526	47.4243	4.74243	0	0	0	0	0	0	1.69	0	0
2017-01-01	2017	1	1	301	105	1	11	1275	3144	3918	1667	10004	4811	48.0908	4.80908	0	0	0	0	0	0	0.9	0	0
2017-01-08	2017	1	2	302	106	1	10	0	0	1483	0	1483	0	0	0	0	0	0	0	0	0	0.9	0	0
2017-01-15	2017	1	3	303	107	1	9	1	0	8529	0	8530	0	0	0	0	0	0	0	0	0	0.9	0	0
2017-01-22	2017	1	4	304	108	1	8	1113	3325	10576	16949	31963	20274	63.4296	6.34296	0	0	0	0	0	0	0.9	0	0
2017-01-29	2017	1	5	305	109	1	7	1163	4791	12258	22498	40710	27289	67.0327	6.70327	0	0	0	0	0	0	0.9	0	0
2017-02-05	2017	1	6	306	110	1	6	1684	4749	14006	25319	45758	30068	65.7109	6.57109	0	0	0	0	0	0	0.9	0	0
2017-02-12	2017	1	7	307	111	1	5	2047	5887	17287	25057	50278	30944	61.5458	6.15458	0	0	0	0	0	0	0.9	0	0
2017-02-19	2017	1	8	308	112	1	4	2670	5489	20222	26698	55079	32187	58.4379	5.84379	0	0	0	0	0	0	0.9	0	0
2017-02-26	2017	1	9	309	113	1	3	2894	12164	21504	28727	65289	40891	62.6308	6.26308	0	0	0	0	0	0	0.9	0	0
2017-03-05	2017	1	10	310	114	1	2	2842	5996	24701	43245	76784	49241	64.1292	6.41292	0	0	0	0	0	0	0.9	0	0
2017-03-12	2017	1	11	311	115	1	1	2709	15776	30610	53818	102913	69594	67.6241	6.76241	0	0	0	0	0	0	0.9	0	0
2017-03-19	2017	1	12	312	116	1	0	2914	7329	45366	131685	187294	139014	74.2223	7.42223	0	0	0	0	0	0	0.9	1	0
2017-03-26	2017	1	13	313	117	2	16	1678	3870	9324	12038	26910	15908	59.1156	5.91156	0	0	0	0	0	0	1	0	0
2017-04-02	2017	1	14	314	118	2	15	2209	5108	10261	15338	32916	20446	62.1157	6.21157	0	0	0	0	0	0	1	0	0
2017-04-09	2017	1	15	315	119	2	14	2117	4638	8605	10635	25995	15273	58.7536	5.87536	0	0	0	0	0	0	1	0	0
2017-04-16	2017	1	16	316	120	2	13	737	2829	3276	5363	12205	8192	67.12	6.712	0	0	0	0	0	0	1	0	0
2017-04-23	2017	1	17	317	121	2	12	2788	5723	8202	10361	27074	16084	59.4075	5.94075	0	0	0	0	0	0	1	0	0
2017-04-30	2017	1	18	318	122	2	11	4851	6583	8283	10219	29936	16802	56.1264	5.61264	0	0	0	0	0	0	1	0	0
2017-05-07	2017	1	19	319	123	2	10	3876	7861	6921	9982	28640	17843	62.301	6.2301	0	0	0	0	0	0	1	0	0
2017-05-14	2017	1	20	320	124	2	9	5158	19337	8480	10749	43724	30086	68.8089	6.88089	0	0	0	0	0	0	1	0	0
2017-05-21	2017	1	21	321	125	2	8	6232	16602	8761	10009	41604	26611	63.9626	6.39626	0	0	0	0	0	0	1	0	0
2017-05-28	2017	1	22	322	126	2	7	9053	19416	10308	10589	49366	30005	60.7807	6.07807	0	0	0	0	0	0	1	0	0
2017-06-04	2017	1	23	323	127	2	6	8163	20580	9900	14593	53236	35173	66.07	6.607	0	0	0	0	0	0	1	0	0
2017-06-11	2017	1	24	324	128	2	5	2556	6038	10341	14194	33129	20232	61.0704	6.10704	0	0	0	0	0	0	1	0	0
2017-06-18	2017	1	25	325	129	2	4	2273	7382	11579	19612	40846	26994	66.0873	6.60873	0	0	0	0	0	0	1	0	0
2017-06-25	2017	1	26	326	130	2	3	2000	5569	9392	14846	31807	20415	64.184	6.4184	0	0	0	0	0	0	1	0	0
2017-07-02	2017	1	27	327	131	2	2	2326	6143	12042	18268	38779	24411	62.949	6.2949	0	0	0	0	0	0	1	0	0
2017-07-09	2017	1	28	328	132	2	1	2476	7562	17643	29333	57014	36895	64.7122	6.47122	0	0	0	0	0	0	1	0	0
2017-07-16	2017	1	29	329	133	2	0	4418	15852	35690	92275	148235	108127	72.943	7.2943	0	0	0	0	0	0	1	1	0
2017-07-23	2017	1	30	330	134	3	23	1085	3824	2613	4378	11900	8202	68.9244	6.89244	0	0	0	0	0	0	1.03	0	0
2017-07-30	2017	1	31	331	135	3	22	1732	4830	3676	4777	15015	9607	63.9827	6.39827	0	0	0	0	0	0	1.06	0	0
2017-08-06	2017	1	32	332	136	3	21	1487	4537	3089	3391	12504	7928	63.4037	6.34037	0	0	0	0	0	0	1.09	0	0
2017-08-13	2017	1	33	333	137	3	20	1033	3956	2166	2661	9816	6617	67.4104	6.74104	0	0	0	0	0	0	1.12	0	0
2017-08-20	2017	1	34	334	138	3	19	1346	4335	2614	3711	12006	8046	67.0165	6.70165	0	0	0	0	0	0	1.15	0	0
2017-08-27	2017	1	35	335	139	3	18	888	3760	2238	2975	9861	6735	68.2994	6.82994	0	0	0	0	0	0	1.18	0	0
2017-09-03	2017	1	36	336	140	3	17	1103	4829	2920	2835	11687	7664	65.5771	6.55771	0	0	0	0	0	0	1.21	0	0
2017-09-10	2017	1	37	337	141	3	16	1206	3823	2493	3315	10837	7138	65.8669	6.58669	0	0	0	0	0	0	1.24	0	0
2017-09-17	2017	1	38	338	142	3	15	1300	4327	2559	2589	10775	6916	64.1856	6.41856	0	0	0	0	0	0	1.27	0	0
2017-09-24	2017	1	39	339	143	3	14	1737	6134	2572	2570	13013	8704	66.887	6.6887	0	0	0	0	0	0	1.3	0	0
2017-10-01	2017	1	40	340	144	3	13	2031	6093	2948	2415	13487	8508	63.083	6.3083	0	0	0	0	0	0	1.33	0	0
2017-10-08	2017	1	41	341	145	3	12	1643	6172	2486	2182	12483	8354	66.923	6.6923	0	0	0	0	0	0	1.36	0	0
2017-10-15	2017	1	42	342	146	3	11	2005	5392	2422	2383	12202	7775	63.7191	6.37191	0	0	0	0	0	0	1.39	0	0
2017-10-22	2017	1	43	343	147	3	10	1817	4809	2211	2960	11797	7769	65.8557	6.58557	0	0	0	0	0	0	1.42	0	0
2017-10-29	2017	1	44	344	148	3	9	4209	9443	4085	5382	23119	14825	64.1247	6.41247	0	0	0	0	0	0	1.45	0	0
2017-11-05	2017	1	45	345	149	3	8	1866	2821	3380	2846	10913	5667	51.9289	5.19289	0	0	0	0	0	0	1.48	0	0
2017-11-12	2017	1	46	346	150	3	7	1226	1540	2159	2031	6956	3571	51.337	5.1337	0	0	0	0	0	0	1.51	0	0
2017-11-19	2017	1	47	347	151	3	6	1228	1589	1976	1770	6563	3359	51.1809	5.11809	0	0	0	0	0	0	1.54	0	0
2017-11-26	2017	1	48	348	152	3	5	1667	2082	2676	1908	8333	3990	47.8819	4.78819	0	0	0	0	0	0	1.57	0	0
2017-12-03	2017	1	49	349	153	3	4	1543	1834	3017	1667	8061	3501	43.4313	4.34313	0	0	0	0	0	0	1.6	0	0
2017-12-10	2017	1	50	350	154	3	3	1303	1450	2195	1349	6297	2799	44.4497	4.44497	0	0	0	0	0	0	1.63	0	0
2017-12-17	2017	1	51	351	155	3	2	1776	1985	2814	1826	8401	3811	45.3636	4.53636	0	0	0	0	0	0	1.66	0	0
2017-12-24	2017	1	52	352	156	3	1	1777	1608	3695	1789	8869	3397	38.302	3.8302	0	0	0	0	0	0	1.69	0	0
2017-12-31	2017	1	53	353	157	3	0	977	808	2695	1256	5736	2064	35.9833	3.59833	0	0	0	0	0	0	1.72	0	0
2018-01-07	2018	1	1	401	158	1	10	1	0	3131	0	3132	0	0	0	0	0	0	0	0	0	0.9	0	0
2018-01-14	2018	1	2	402	159	1	9	7	0	8694	0	8701	0	0	0	0	0	0	0	0	0	0.9	0	0
2018-01-21	2018	1	3	403	160	1	8	2325	3954	13169	8044	27492	11998	43.6418	4.36418	0	0	0	0	0	0	0.9	0	0
2018-01-28	2018	1	4	404	161	1	7	8188	3343	11530	20032	43093	23375	54.2431	5.42431	0	0	0	0	0	0	0.9	0	0
2018-02-04	2018	1	5	405	162	1	6	5794	6405	13156	22643	47998	29048	60.5192	6.05192	0	0	0	0	0	0	0.9	0	0
2018-02-11	2018	1	6	406	163	1	5	5001	5714	17516	23961	52192	29675	56.8574	5.68574	0	0	0	0	0	0	0.9	0	0
2018-02-18	2018	1	7	407	164	1	4	4171	5490	18972	29762	58395	35252	60.3682	6.03682	0	0	0	0	1	1	0.9	0	0
2018-02-25	2018	1	8	408	165	1	3	3349	4349	19904	27179	54781	31528	57.5528	5.75528	0	0	0	0	0	1	0.9	0	0
2018-03-04	2018	1	9	409	166	1	2	3756	7700	23235	51885	86576	59585	68.8239	6.88239	0	0	0	0	1	2	0.9	0	0
2018-03-11	2018	1	10	410	167	1	1	3699	8007	29533	74029	115268	82036	71.1698	7.11698	0	0	0	0	0	2	0.9	0	0
2018-03-18	2018	1	11	411	168	1	0	3149	11568	33647	137394	185758	148962	80.1914	8.01914	0.560579	0	0	0.560579	0	2	0.9	1	0
2018-03-25	2018	1	12	412	169	2	17	2872	5678	10574	20164	39288	25842	65.7758	6.57758	0	0	0	0	0	2	1	0	0
2018-04-01	2018	1	13	413	170	2	16	740	3492	4916	13445	22593	16937	74.9657	7.49657	0	0	0	0	0	2	1	0	0
2018-04-08	2018	1	14	414	171	2	15	2933	5831	9613	16188	34565	22019	63.7032	6.37032	0	0	0	0	0	2	1	0	0
2018-04-15	2018	1	15	415	172	2	14	2768	5534	7857	14582	30741	20116	65.437	6.5437	0	0	0	0	0	2	1	0	0
2018-04-22	2018	1	16	416	173	2	13	2731	5500	8002	13140	29373	18640	63.4596	6.34596	0	0	0	0	0	2	1	0	0
2018-04-29	2018	1	17	417	174	2	12	1558	5328	6390	11888	25164	17216	68.4152	6.84152	0	0	0	0	0	2	1	0	0
2018-05-06	2018	1	18	418	175	2	11	1765	4792	7180	12852	26589	17644	66.3583	6.63583	0	0	0	0	0	2	1	0	0
2018-05-13	2018	1	19	419	176	2	10	2236	4689	7350	11224	25499	15913	62.4064	6.24064	0	0	0	0	0	2	1	0	0
2018-05-20	2018	1	20	420	177	2	9	2231	4849	6607	11745	25432	16594	65.2485	6.52485	0	0	0	0	0	2	1	0	0
2018-05-27	2018	1	21	421	178	2	8	3211	6603	8235	13729	31778	20332	63.9814	6.39814	0	0	0	0	0	2	1	0	0
2018-06-03	2018	1	22	422	179	2	7	2933	6131	9123	15279	33466	21410	63.9754	6.39754	0	0	0	0	0	2	1	0	0
2018-06-10	2018	1	23	423	180	2	6	2396	3966	9043	17063	32468	21029	64.7684	6.47684	0	0	0	0	1	3	1	0	0
2018-06-17	2018	1	24	424	181	2	5	2410	6482	10406	25112	44410	31594	71.1416	7.11416	0	0	0	0	0	3	1	0	0
2018-06-24	2018	1	25	425	182	2	4	3438	7069	11736	24122	46365	31191	67.2727	6.72727	0	0	0	0	0	3	1	0	0
2018-07-01	2018	1	26	426	183	2	3	3042	6470	12870	24988	47370	31458	66.4091	6.64091	0	0	0	0	0	3	1	0	0
2018-07-08	2018	1	27	427	184	2	2	2772	6631	14941	36204	60548	42835	70.7455	7.07455	0	0	0	0	0	3	1	0	0
2018-07-15	2018	1	28	428	185	2	1	4226	13599	31241	126135	175201	139734	79.7564	7.97564	0	0	0	0	0	3	1	1	0
2018-07-22	2018	1	29	429	186	2	0	2585	4466	4045	8523	19619	12989	66.2062	6.62062	0	0	0	0	0	3	1	0	0
2018-07-29	2018	1	30	430	187	3	22	2202	4942	3752	6791	17687	11733	66.3369	6.63369	0	0	0	0	0	3	1.03	0	0
2018-08-05	2018	1	31	431	188	3	21	2222	4953	3572	5756	16503	10709	64.8912	6.48912	0	0	0	0	0	3	1.06	0	0
2018-08-12	2018	1	32	432	189	3	20	2059	5748	2473	4419	14699	10167	69.168	6.9168	0	0	0	0	0	3	1.09	0	0
2018-08-19	2018	1	33	433	190	3	19	2574	6252	3146	6363	18335	12615	68.8028	6.88028	0	0	0	0	0	3	1.12	0	0
2018-08-26	2018	1	34	434	191	3	18	2041	4578	2502	5028	14149	9606	67.8917	6.78917	0	0	0	0	0	3	1.15	0	0
2018-09-02	2018	1	35	435	192	3	17	2367	4469	3399	5353	15588	9822	63.01	6.301	0	0	0	0	0	3	1.18	0	0
2018-09-09	2018	1	36	436	193	3	16	1988	3637	2796	3903	12324	7540	61.1814	6.11814	0	0	0	0	0	3	1.21	0	0
2018-09-16	2018	1	37	437	194	3	15	1877	4274	2918	5086	14155	9360	66.125	6.6125	0	0	0	0	0	3	1.24	0	0
2018-09-23	2018	1	38	438	195	3	14	1722	4064	2822	4152	12760	8216	64.3887	6.43887	0	0	0	0	1	4	1.27	0	0
2018-09-30	2018	1	39	439	196	3	13	1975	4664	3222	4145	14006	8809	62.8945	6.28945	0	0	0	0	0	4	1.3	0	0
2018-10-07	2018	1	40	440	197	3	12	1517	4320	2765	3675	12277	7995	65.1218	6.51218	0	0	0	0	0	4	1.33	0	0
2018-10-14	2018	1	41	441	198	3	11	1658	5167	2432	3496	12753	8663	67.9291	6.79291	0	0	0	0	0	4	1.36	0	0
2018-10-21	2018	1	42	442	199	3	10	1382	4117	1965	3128	10592	7245	68.4007	6.84007	0	0	0	0	0	4	1.39	0	0
2018-10-28	2018	1	43	443	200	3	9	1496	4207	2615	2983	11301	7190	63.6227	6.36227	0	0	0	0	0	4	1.42	0	0
2018-11-04	2018	1	44	444	201	3	8	1494	3463	2759	2828	10544	6291	59.6643	5.96643	0	0	0	0	0	4	1.45	0	0
2018-11-11	2018	1	45	445	202	3	7	1232	3150	2003	2365	8750	5515	63.0286	6.30286	0	0	0	0	0	4	1.48	0	0
2018-11-18	2018	1	46	446	203	3	6	1150	3192	2044	3836	10222	7028	68.7537	6.87537	0	0	0	0	0	4	1.51	0	0
2018-11-25	2018	1	47	447	204	3	5	1190	3536	3044	6096	13866	9632	69.4649	6.94649	0	0	0	0	0	4	1.54	0	0
2018-12-02	2018	1	48	448	205	3	4	1732	5904	4742	11086	23464	16990	72.4088	7.24088	0	0	0	0	0	4	1.57	0	0
2018-12-09	2018	1	49	449	206	3	3	2118	4627	3544	5972	16261	10599	65.1805	6.51805	0	0	0	0	0	4	1.6	0	0
2018-12-16	2018	1	50	450	207	3	2	2483	5351	3501	6371	17706	11722	66.2035	6.62035	0	0	0	0	1	5	1.63	0	0
2018-12-23	2018	1	51	451	208	3	1	3615	7370	5230	10135	26350	17505	66.4326	6.64326	0	0	0	0	0	5	1.66	0	0
2018-12-30	2018	1	52	452	209	3	0	2332	6261	4037	7618	20248	13879	68.545	6.8545	0	0	0	0	0	5	1.69	0	0
2019-01-06	2019	1	1	501	210	1	10	7	358	1145	501	2011	859	42.7151	4.27151	0	0	0	0	0	5	0.9	0	0
2019-01-13	2019	1	2	502	211	1	9	1	0	6055	0	6056	0	0	0	0	0	0	0	0	5	0.9	0	0
2019-01-20	2019	1	3	503	212	1	8	6	0	13971	0	13977	0	0	0	0	0	0	0	0	5	0.9	0	0
2019-01-27	2019	1	4	504	213	1	7	4241	13557	13062	51613	82473	65170	79.0198	7.90198	0	0	0	0	0	5	0.9	0	0
2019-02-03	2019	1	5	505	214	1	6	3237	11850	13937	47919	76943	59769	77.6796	7.76796	0	0	0	0	0	5	0.9	0	0
2019-02-10	2019	1	6	506	215	1	5	3135	9251	18228	40223	70837	49474	69.842	6.9842	0	0	0	0	0	5	0.9	0	0
2019-02-17	2019	1	7	507	216	1	4	2908	9516	18403	44570	75397	54086	71.7349	7.17349	0.0957607	0	0	0.0957607	0	5	0.9	0	0
2019-02-24	2019	1	8	508	217	1	3	2939	6972	20002	35016	64929	41988	64.6676	6.46676	0.0957607	0	0	0.0957607	1	6	0.9	0	0
2019-03-03	2019	1	9	509	218	1	2	3193	8407	20048	46809	78457	55216	70.3774	7.03774	0.0957607	0	0	0.0957607	0	6	0.9	0	0
2019-03-10	2019	1	10	510	219	1	1	3682	10074	22620	63656	100032	73730	73.7064	7.37064	0.0957607	0	0	0.0957607	0	6	0.9	0	0
2019-03-17	2019	1	11	511	220	1	0	3604	10492	23604	88010	125710	98502	78.3565	7.83565	0.0957607	0	0	0.0957607	0	6	0.9	0	0
2019-03-24	2019	1	12	512	221	2	17	4244	16844	31542	182240	234870	199084	84.7635	8.47635	0	0	0	0	0	6	1	1	0
2019-03-31	2019	1	13	513	222	2	16	2212	6795	7765	17586	34358	24381	70.9616	7.09616	0	0	0	0	0	6	1	0	0
2019-04-07	2019	1	14	514	223	2	15	2326	6668	7145	14843	30982	21511	69.4306	6.94306	0	0	0	0	1	7	1	0	0
2019-04-14	2019	1	15	515	224	2	14	2085	5631	6323	11051	25090	16682	66.4886	6.64886	0	0	0	0	0	7	1	0	0
2019-04-21	2019	1	16	516	225	2	13	550	3207	2406	5919	12082	9126	75.5339	7.55339	0	0	0	0	0	7	1	0	0
2019-04-28	2019	1	17	517	226	2	12	1532	5597	5722	10847	23698	16444	69.3898	6.93898	0	0	0	0	0	7	1	0	0
2019-05-05	2019	1	18	518	227	2	11	1641	5721	5602	12235	25199	17956	71.2568	7.12568	0.56136	0	0.56136	0	0	7	1	0	0
2019-05-12	2019	1	19	519	228	2	10	2211	5605	6135	10533	24484	16138	65.9124	6.59124	0.545031	0.358352	0	0.18668	0	7	1	0	0
2019-05-19	2019	1	20	520	229	2	9	3124	8157	6257	13343	30881	21500	69.6221	6.96221	0.498117	0.141835	0.169602	0.18668	0	7	1	0	0
2019-05-26	2019	1	21	521	230	2	8	4594	8480	6576	13154	32804	21634	65.9493	6.59493	-0.691681	0.121639	-1	0.18668	0	7	1	0	0
2019-06-02	2019	1	22	522	231	2	7	4015	8261	7622	15520	35418	23781	67.1438	6.71438	0.72133	0.284774	0.249876	0.18668	0	7	1	0	0
2019-06-09	2019	1	23	523	232	2	6	2851	5854	7120	16283	32108	22137	68.9454	6.89454	0.529458	0.200331	0.142448	0.18668	1	8	1	0	0
2019-06-16	2019	1	24	524	233	2	5	3732	11242	9732	26080	50786	37322	73.4888	7.34888	0.238102	0.051422	0	0.18668	0	8	1	0	0
2019-06-23	2019	1	25	525	234	2	4	3802	8578	10516	26010	48906	34588	70.7234	7.07234	0.266338	0.0796583	0	0.18668	0	8	1	0	0
2019-06-30	2019	1	26	526	235	2	3	3687	8143	9013	23619	44462	31762	71.4363	7.14363	0.337811	0.151131	0	0.18668	0	8	1	0	0
2019-07-07	2019	1	27	527	236	2	2	4413	8191	11326	33584	57514	41775	72.6345	7.26345	0.243938	0.0876813	-0.0304231	0.18668	0	8	1	0	0
2019-07-14	2019	1	28	528	237	2	1	4076	9783	15782	42893	72534	52676	72.6225	7.26225	0	0	0	0	1	9	1	0	0
2019-07-21	2019	1	29	529	238	2	0	6070	15257	24034	108014	153375	123271	80.3723	8.03723	0.719643	0	0.719643	0	0	9	1	1	0
2019-07-28	2019	1	30	530	239	3	22	2627	6590	3101	6868	19186	13458	70.1449	7.01449	0	0	0	0	0	9	1.03	0	0
2019-08-04	2019	1	31	531	240	3	21	3888	6912	3530	6661	20991	13573	64.661	6.4661	0	0	0	0	0	9	1.06	0	0
2019-08-11	2019	1	32	532	241	3	20	2384	5411	2242	3998	14035	9409	67.0395	6.70395	0	0	0	0	0	9	1.09	0	0
2019-08-18	2019	1	33	533	242	3	19	3135	7807	2900	5595	19437	13402	68.951	6.8951	0	0	0	0	0	9	1.12	0	0
2019-08-25	2019	1	34	534	243	3	18	3544	4407	2706	2150	12807	6557	51.1986	5.11986	0	0	0	0	1	10	1.15	0	0
2019-09-01	2019	1	35	535	244	3	17	3699	6838	3435	3677	17649	10515	59.5784	5.95784	0	0	0	0	0	10	1.18	0	0
2019-09-08	2019	1	36	536	245	3	16	3851	6929	2686	3530	16996	10459	61.538	6.1538	0	0	0	0	0	10	1.21	0	0
2019-09-15	2019	1	37	537	246	3	15	4188	8227	2801	3601	18817	11828	62.8581	6.28581	0	0	0	0	0	10	1.24	0	0
2019-09-22	2019	1	38	538	247	3	14	3556	6184	2710	3061	15511	9245	59.6029	5.96029	0	0	0	0	0	10	1.27	0	0
2019-09-29	2019	1	39	539	248	3	13	3998	8721	2989	3528	19236	12249	63.6775	6.36775	0	0	0	0	0	10	1.3	0	0
2019-10-06	2019	1	40	540	249	3	12	5508	11097	3060	4489	24154	15586	64.5276	6.45276	0	0	0	0	0	10	1.33	0	0
2019-10-13	2019	1	41	541	250	3	11	4546	7473	2473	3214	17706	10687	60.3581	6.03581	0	0	0	0	0	10	1.36	0	0
2019-10-20	2019	1	42	542	251	3	10	3540	6992	2390	3828	16750	10820	64.597	6.4597	0	0	0	0	0	10	1.39	0	0
2019-10-27	2019	1	43	543	252	3	9	4057	7730	2933	3865	18585	11595	62.389	6.2389	0	0	0	0	0	10	1.42	0	0
2019-11-03	2019	1	44	544	253	3	8	5134	9291	3806	5861	24092	15152	62.8922	6.28922	0	0	0	0	0	10	1.45	0	0
2019-11-10	2019	1	45	545	254	3	7	2751	6023	2403	3237	14414	9260	64.2431	6.42431	0	0	0	0	0	10	1.48	0	0
2019-11-17	2019	1	46	546	255	3	6	3231	6493	2663	5582	17969	12075	67.1991	6.71991	0	0	0	0	0	10	1.51	0	0
2019-11-24	2019	1	47	547	256	3	5	3107	6023	2884	3187	15201	9210	60.5881	6.05881	0	0	0	0	0	10	1.54	0	0
2019-12-01	2019	1	48	548	257	3	4	3583	6895	3616	3691	17785	10586	59.5221	5.95221	0	0	0	0	0	10	1.57	0	0
2019-12-08	2019	1	49	549	258	3	3	3683	6773	3398	3431	17285	10204	59.0338	5.90338	0	0	0	0	0	10	1.6	0	0
2019-12-15	2019	1	50	550	259	3	2	3722	6661	3463	4187	18033	10848	60.1564	6.01564	0	0	0	0	0	10	1.63	0	0
2019-12-22	2019	1	51	551	260	3	1	4475	7476	4425	6038	22414	13514	60.2927	6.02927	0	0	0	0	0	10	1.66	0	0
2019-12-29	2019	1	52	552	261	3	0	2971	4934	4056	4277	16238	9211	56.725	5.6725	0	0	0	0	0	10	1.69	0	0
2020-01-05	2020	1	1	601	262	1	11	624	1563	1428	4956	8571	6519	76.0588	7.60588	0.550135	0.550135	0	0	0	10	0.9	0	0
2020-01-12	2020	1	2	602	263	1	10	7978	25530	5109	21380	59997	46910	78.1872	7.81872	0.924012	0	0.924012	0	0	10	0.9	0	0
2020-01-19	2020	1	3	603	264	1	9	433	1095	12674	37480	51682	38575	74.6391	7.46391	0.161224	0.161224	0	0	0	10	0.9	0	0
2020-01-26	2020	1	4	604	265	1	8	2391	3918	14994	37228	58531	41146	70.2978	7.02978	0.598591	0.598591	0	0	0	10	0.9	0	0
2020-02-02	2020	1	5	605	266	1	7	4812	9689	14890	42098	71489	51787	72.4405	7.24405	1.90814	0.913516	0.994629	0	0	10	0.9	0	0
2020-02-09	2020	1	6	606	267	1	6	3967	15991	7455	34913	62326	50904	81.6738	8.16738	0.751175	0	0.751175	0	0	10	0.9	0	0
2020-02-16	2020	1	7	607	268	1	5	5247	15051	10838	21115	52251	36166	69.2159	6.92159	0	0	0	0	0	10	0.9	0	0
2020-02-23	2020	1	8	608	269	1	4	3358	7999	18024	39506	68887	47505	68.9608	6.89608	1	1	0	0	0	10	0.9	0	0
2020-03-01	2020	1	9	609	270	1	3	3199	7956	18836	46617	76608	54573	71.2367	7.12367	0	0	0	0	0	10	0.9	1	1
2020-03-08	2020	1	10	610	271	1	2	4468	15789	12260	41480	73997	57269	77.3937	7.73937	0.5169	0	0	0.5169	0	10	0.9	1	1
2020-03-15	2020	1	11	611	272	1	1	5365	17470	9748	32703	65286	50173	76.8511	7.68511	0.5169	0	0	0.5169	0	10	0.9	1	1
2020-03-22	2020	1	12	612	273	1	0	2606	7879	22861	128337	161683	136216	84.2488	8.42488	0	0	0	0	0	10	0.9	1	1
2020-03-29	2020	1	13	613	274	2	16	19	1247	60	5938	7264	7185	98.9124	9.89124	0	0	0	0	0	10	0.9	1	1
2020-04-05	2020	1	14	614	275	2	15	1425	3805	7816	23128	36174	26933	74.454	7.4454	0	0	0	0	0	10	0.9	1	1
2020-04-12	2020	1	15	615	276	2	14	4481	19190	4425	18693	46789	37883	80.9656	8.09656	0	0	0	0	0	10	0.9	1	1
2020-04-19	2020	1	16	616	277	2	13	373	2326	941	5597	9237	7923	85.7746	8.57746	0	0	0	0	0	10	0.9	1	1
2020-04-26	2020	1	17	617	278	2	12	11	1278	34	4033	5356	5311	99.1598	9.91598	0	0	0	0	0	10	0.9	1	1
2020-05-03	2020	1	18	618	279	2	11	929	2792	3418	12049	19188	14841	77.3452	7.73452	0	0	0	0	0	10	0.9	1	1
2020-05-10	2020	1	19	619	280	2	10	2949	12612	6291	25832	47684	38444	80.6224	8.06224	0	0	0	0	0	10	0.9	1	1
2020-05-17	2020	1	20	620	281	2	9	2534	10672	3393	11442	28041	22114	78.8631	7.88631	0	0	0	0	0	10	0.8	1	1
2020-05-24	2020	1	21	621	282	2	8	412	3939	2965	14469	21785	18408	84.4985	8.44985	0	0	0	0	0	10	0.8	1	1
2020-05-31	2020	1	22	622	283	2	7	1390	3730	3549	17921	26590	21651	81.4253	8.14253	0	0	0	0	0	10	0.8	1	1
2020-06-07	2020	1	23	623	284	2	6	1327	3648	7799	24108	36882	27756	75.2562	7.52562	0	0	0	0	0	10	0.8	1	1
2020-06-14	2020	1	24	624	285	2	5	8791	34234	5278	20284	68587	54518	79.4874	7.94874	0	0	0	0	0	10	0.8	1	1
2020-06-21	2020	1	25	625	286	2	4	17353	76444	8016	35234	137047	111678	81.4888	8.14888	0	0	0	0	0	10	0.8	1	1
2020-06-28	2020	1	26	626	287	2	3	14292	62902	8197	36136	121527	99038	81.4946	8.14946	0	0	0	0	0	10	0.8	1	1
2020-07-05	2020	1	27	627	288	2	2	4042	24396	10189	29177	67804	53573	79.0116	7.90116	0.99999	0	0	0.99999	0	10	0.8	1	1
2020-07-12	2020	1	28	628	289	2	1	7490	25244	4486	19523	56743	44767	78.8943	7.88943	0.99999	0	0	0.99999	0	10	0.8	1	1
2020-07-19	2020	1	29	629	290	2	0	10264	94460	13925	181031	299680	275491	91.9284	9.19284	0	0	0	0	0	10	0.8	1	1
2020-07-26	2020	1	30	630	291	3	22	6292	30524	3354	20360	60530	50884	84.0641	8.40641	0	0	0	0	1	11	0.8	0	0
2020-08-02	2020	1	31	631	292	3	21	8005	29620	6839	20609	65073	50229	77.1887	7.71887	0	0	0	0	0	11	0.8	0	0
2020-08-09	2020	1	32	632	293	3	20	5066	21545	5580	24707	56898	46252	81.2893	8.12893	0	0	0	0	0	11	0.8	0	0
2020-08-16	2020	1	33	633	294	3	19	7165	24946	3144	10582	45837	35528	77.5094	7.75094	0	0	0	0	0	11	0.8	0	0
2020-08-23	2020	1	34	634	295	3	18	6300	24504	3288	9909	44001	34413	78.2096	7.82096	0	0	0	0	0	11	0.8	0	0
2020-08-30	2020	1	35	635	296	3	17	8923	32438	4499	11631	57491	44069	76.6537	7.66537	0	0	0	0	0	11	0.8	0	0
2020-09-06	2020	1	36	636	297	3	16	2666	9363	7589	23042	42660	32405	75.9611	7.59611	0	0	0	0	0	11	0.8	0	0
2020-09-13	2020	1	37	637	298	3	15	10652	42339	7187	25800	85978	68139	79.2517	7.92517	0	0	0	0	0	11	0.8	0	0
2020-09-20	2020	1	38	638	299	3	14	8761	25279	4516	11285	49841	36564	73.3613	7.33613	0	0	0	0	0	11	0.8	0	0
2020-09-27	2020	1	39	639	300	3	13	9585	27866	5461	12389	55301	40255	72.7925	7.27925	0	0	0	0	0	11	0.8	0	0
2020-10-04	2020	1	40	640	301	3	12	7267	20891	12773	32028	72959	52919	72.5325	7.25325	0.13622	0	0	0.13622	0	11	0.8	0	0
2020-10-11	2020	1	41	641	302	3	11	10948	40922	6300	24883	83053	65805	79.2325	7.92325	0.13622	0	0	0.13622	0	11	0.8	0	0
2020-10-18	2020	1	42	642	303	3	10	9845	27118	6691	16427	60081	43545	72.4772	7.24772	0	0	0	0	0	11	0.8	0	0
2020-10-25	2020	1	43	643	304	3	9	1825	6332	5193	13591	26941	19923	73.9505	7.39505	0	0	0	0	0	11	0.8	1	0
2020-11-01	2020	1	44	644	305	3	8	4042	20783	5370	13126	43321	33909	78.2738	7.82738	0	0	0	0	0	11	1	0	0
2020-11-08	2020	1	45	645	306	3	7	6803	26937	11072	34329	79141	61266	77.4137	7.74137	0	0	0	0	0	11	1	0	0
2020-11-15	2020	1	46	646	307	3	6	4438	14827	4146	9887	33298	24714	74.2207	7.42207	0	0	0	0	0	11	1	0	0
2020-11-22	2020	1	47	647	308	3	5	1750	5253	3403	7108	17514	12361	70.5778	7.05778	0	0	0	0	0	11	1	0	0
2020-11-29	2020	1	48	648	309	3	4	1830	6375	5230	9758	23193	16133	69.5598	6.95598	0.136172	0	0	0.136172	0	11	1	0	0
2020-12-06	2020	1	49	649	310	3	3	1935	4867	8806	23766	39374	28633	72.7206	7.27206	0.136172	0	0	0.136172	0	11	1	0	0
2020-12-13	2020	1	50	650	311	3	2	6762	32933	3923	18214	61832	51147	82.7193	8.27193	0.136172	0	0	0.136172	0	11	1	0	0
2020-12-20	2020	1	51	651	312	3	1	2691	7600	5613	12219	28123	19819	70.4726	7.04726	0.136172	0	0	0.136172	0	11	1	0	0
2020-12-27	2020	1	52	652	313	3	0	1883	5511	4293	9335	21022	14846	70.6213	7.06213	0.136172	0	0	0.136172	0	11	1	1	0

## Sheet: Actions influencing the service
Week	Date	Description	Factor
108	2/24/2018	Web portal update for usability and reliability. Mobile APP update for usability, security, and information quality.	C
108	2/24/2018	Start of the campaign promoting services through the mobile APP.	M
109	2018-09-03	Web portal update for usability and reliability.	C
110	2018-12-03	Five days of advertising in social media (Google, Facebook, and Instagram), promoting the payment with a 10% discount. Ad clicks: 29,422. Visits to the web platform: 134,445.	M
110	3/16/2018	Early payment deadline for 10% discount. Mandate 72 of December 27, 2017, from the Departmental Assembly of Antioquia.	L
123	6/13/2018	Web portal update for privacy and usability.	C
127	7/13/2018	Deadline for the declaration and payment. Mandate 72 of 27 December 2017, from the Departmental Assembly of Antioquia.	L
138	9/28/2018	Web portal update including training video for users.	C
138	9/28/2018	Web portal update including measuring user satisfaction.	C
150	12/18/2018	Mobile APP update for usability.	C
204	2019-01-02	Web portal update for interoperability with SAP for information quality.	C
205	2019-05-02	Web portal update for usability.	C
207	2/22/2019	Social media (Google, Facebook, and Instagram) advertising for 31 days, promoting the 10% payment discount. Ad clicks: 25,130. Visits to the web platform: 330,837.	M
208	2/26/2019	Web portal update for usability and reliability.	C
208	2/27/2919	Mobile APP update for usability and reliability.	C
211	3/22/2019	Early payment deadline for 10% discount. Mandate 43 of 17 December 2018, from the Departmental Assembly of Antioquia	L
212	3/27/2019	Mandate 9 of 27 March 2019, from the Departmental Assembly of Antioquia, establishing a 70% discount until 31 October 2019, on interest and penalties for past due debts in judicial collection (less than 20 cases had applied).	L
213	2019-01-04	Web portal update for reliability and feedback to the user on transactions.	C
218	2019-10-05	SMS campaign to 48,602 vehicles PE-PDD.	M
219	5/13/2019	Social media (Google, Facebook, and Instagram) advertising for 68 days, promoting the payment. Ad clicks: 88,181. Visits to the web platform: 367,064.	M
219	5/14/2019	SMS campaign to 45,465 vehicles PE-CT.	M
219	5/16/2019	SMS campaign to 118,010 vehicles PE-CT.	M
220	5/20/2019	SMS campaign to 11,606 vehicles PE-PDD.	M
220	5/22/2019	SMS campaign to 8,384 vehicles PE-PDD.	M
220	5/23/2019	SMS campaign to 64,703 vehicles PE-CT.	M
220	5/24/2019	SMS campaign to 5,306 vehicles PPO-PDD.	M
221	5/27/2019	SMS campaign to 97,933 vehicles PPO-PDD.	M
221	5/28/2019	SMS campaign to 5,665 vehicles PE-PDD.	M
221	5/29/2019	SMS campaign to 2,627 vehicles related to past due debts, promoting payment.	M
221	5/30/2019	SMS campaign to 5,689 vehicles PE-PDD.	M
221	5/31/2019	SMS campaign to 55.490 vehicles PE-CT.	M
222	2019-04-06	SMS campaign to 2,576 vehicles PPO-PDD.	M
222	2019-05-06	SMS campaign to 129.910 vehicles PE-CT.	M
222	2019-07-06	SMS campaign to 24,214 vehicles PE-PDD.	M
223	2019-10-06	SMS campaign to 71,387 vehicles PE-CT.	M
223	2019-11-06	SMS campaign to 12,333 vehicles PE-PDD.	M
223	2019-12-06	SMS campaign to 10,000 vehicles PE-CT.	M
223	6/14/2019	SMS campaign to 10,001 vehicles PE-CT.	M
223	6/14/2019	Web portal update for reliability and facilitating conditions (artificial intelligence-based assistant).	C
224	6/18/2019	SMS campaign to 9,886 vehicles PE-CT.	M
224	6/20/2019	SMS campaign to 13,572 vehicles PE-CT.	M
225	6/25/2019	SMS campaign to 16,339 vehicles PE-CT.	M
225	6/28/2019	SMS campaign to 20,000 vehicles PE-CT.	M
226	2019-03-07	SMS campaign to 34,717 vehicles PE-CT.	M
226	2019-04-07	SMS campaign to 34,227 vehicles PE-CT.	M
227	2019-10-07	SMS campaign to 39,999 vehicles PE-CT.	M
227	2019-11-07	SMS campaign to 2,634 vehicles PPO-PDD.	M
228	7/17/2019	Mobile APP update for facilitating conditions (artificial intelligence-based assistant).	C
228	7/19/2019	Deadline for the declaration and payment. Mandate 43 of 17 December 2018, from the Departmental Assembly of Antioquia.	L
229	7/24/2019	SMS campaign to 62,306 vehicles PE-PDD.	M
229	7/26/2019	SMS campaign to 84,884 vehicles related to current term thanking payment.	M
234	8/31/2019	Web portal update for usability.	C
236	2019-09-09	Web portal update for reliability.	C
301	2020-07-01	SMS campaign to 250,964 vehicles PE-CT.	M
302	2020-09-01	SMS campaign to 80,000 vehicles PE-PDD.	M
303	1/20/2020	SMS campaign to 73,548 vehicles PE-CT.	M
304	1/28/2020	SMS campaign to 59,626 vehicles PE-CT.	M
304	1/30/2020	SMS campaign to 50,000 vehicles PE-CT.	M
304	1/31/2020	SMS campaign to 163,443 vehicles PE-CT.	M
305	2020-03-02	SMS campaign to 260,939 vehicles PE-CT.	M
305	2020-07-02	SMS campaign to 155,794 vehicles PE-CT.	M
305	2020-08-02	SMS campaign to 86,114 vehicles PE-PDD.	M
306	2020-10-02	SMS campaign to 65,036 vehicles PE-PDD.	M
308	2/25/2020	SMS campaign to 54,977 vehicles PE-CT.	M
308	2/26/2020	SMS campaign to 140,270 vehicles PE-CT.	M
308	2/27/2020	SMS campaign to 260,939 vehicles PE-CT.	M
310	2020-09-03	Advertising in social media (Google, Facebook, and Instagram) 14 days, promoting the payment. Ad clicks: 54,259. Visits to the web platform: 223,738.	M
311	3/19/2020	Departmental Decree 20200700001025 of 19 March 2020. All physical offices closed in preventative lockdown for COVID-19 pandemic. Only the web portal and mobile APP were available.	L
311	3/20/2019	Early payment deadline for 10% discount. Mandate 48 of 30 December 2019, from the Departmental Assembly of Antioquia.	L
312	3/28/2020	National Decree 491 of 28 March 2020. Preventive national lockdown for COVID-19 pandemic. The strict lockdown lasted until July 2020.	L
320	5/20/2020	National Decree 678 of 20 May 2020, establishing a 100% discount on interest and penalties, a 20% discount on capital for past due debts until 31 October 2020, and a 10% discount on capital for past due debts until 31 December 2020.	L
326	6/29/2020	Web portal update for usability.	C
327	2020-07-07	Social media (Google, Facebook, and Instagram) advertising for 11 days, promoting the payment. Ad clicks: 104,969. Visits to the web platform: 238,122.	M
328	2020-12-07	Medellín Municipal Decree 0706 of 12 July 2020, restricting access to the area La Candelaria (location of the main office in La Alpujarra) as a COVID-19 protective measure.	L
328	7/17/2020	Deadline for the declaration and payment. Mandate 48 of 30 December 2019, from the Departmental Assembly of Antioquia	L
330	7/29/2020	Mobile APP update for usability.	C
340	2020-06-10	Social media (Google, Facebook, and Instagram) advertising for 13 days, promoting the discounts. Ad clicks: 14,299. Visits to the web platform: 112,054.	M
343	10/31/2020	Deadline for 100% past due discount on interest and penalties and 20% discount on capital (National Decree 678 of 20 May 2020).	L
347	11/25/2020	Social media (Google, Facebook, and Instagram) advertising for 37 days, promoting the discounts. Ad clicks: 35,735. Visits to the web platform: 133,714.	M
352	12/31/2020	Deadline for 100% past due payment discount on interest and penalties, and 10% discount on capital (National Decree 678 of 20 May 2020).	L
